# Supplementary material for: Malassezia responds to environmental pH signals through the conserved Rim/Pal pathway
Source: mBio. 2024 Aug 27;15(10):e02060-24. doi: 10.1128/mbio.02060-24 (PMC11481519; doi:10.1128/mbio.02060-24)
Supplement: Tables S5-S20 — Comparative transcriptional analysis of WT, rim101, and rra1 strains. [file mbio.02060-24-s0005.xlsx]

## Sheet: Table S5 pH4rim101 v pH4WT
Comparison of transcript levels for rim101/WT strains at pH4
Gene ID	baseMean	log2FoldChange	lfcSE	stat	pvalue	padj
MSYG_0001	1061.19	0.668938	1.18739	0.563367	0.573185	0.817854
MSYG_0002	106.623	0.728604	1.07338	0.678797	0.497267	0.779149
MSYG_0003	178.166	-0.105447	0.135982	-0.77545	0.438074	0.748665
MSYG_0004	456.629	-0.237405	0.12216	-1.94339	0.0519695	0.428147
MSYG_0005	83.8416	0.0971843	0.185242	0.524634	0.599838	0.828833
MSYG_0006	314.485	-0.0533036	0.10162	-0.524536	0.599906	0.828833
MSYG_0007	202.238	0.00980189	0.101521	0.0965502	0.923084	0.97465
MSYG_0008	130.053	0.181876	0.172666	1.05334	0.292186	0.651648
MSYG_0009	375.47	0.147198	0.10113	1.45554	0.145521	0.541388
MSYG_0010	90.3427	0.0400537	0.15121	0.264888	0.791096	0.922381
MSYG_0011	348.888	0.021154	0.0920124	0.229904	0.818166	0.936724
MSYG_0012	112.063	0.048441	0.157036	0.30847	0.757724	0.910764
MSYG_0013	125.47	0.312557	0.155462	2.0105	0.0443779	0.414253
MSYG_0014	65.9175	-0.0389833	0.184325	-0.211492	0.832503	0.941108
MSYG_0015	478.067	0.170754	0.0952622	1.79246	0.0730594	0.469146
MSYG_0016	224.252	-0.105307	0.107809	-0.976794	0.328671	0.671552
MSYG_0017	356.721	0.0662453	0.100815	0.657098	0.511118	0.786466
MSYG_0018	75.1525	-0.0707973	0.184018	-0.384731	0.700437	0.88129
MSYG_0019	433.832	0.173104	0.100292	1.72601	0.0843464	0.484055
MSYG_0020	306.32	-0.0222034	0.103116	-0.215325	0.829514	0.941108
MSYG_0021	384.136	-0.204208	0.121518	-1.68048	0.0928646	0.493399
MSYG_0022	867.194	-0.0692014	0.0671927	-1.0299	0.303059	0.660623
MSYG_0023	85.7531	-0.140091	0.172323	-0.812957	0.416243	0.73554
MSYG_0024	571.002	-0.157591	0.0994397	-1.58479	0.113014	0.512813
MSYG_0025	140.549	-0.167931	0.15538	-1.08077	0.279799	0.646526
MSYG_0026	269.211	-0.0453152	0.0885596	-0.511692	0.608867	0.835028
MSYG_0027	87.7013	-0.169639	0.154868	-1.09538	0.27335	0.642914
MSYG_0028	506.272	-0.315238	0.129962	-2.42561	0.0152826	0.279625
MSYG_0029	410.467	-0.677568	0.234205	-2.89306	0.00381507	0.136928
MSYG_0030	300.535	-0.564618	0.181949	-3.10317	0.00191457	0.100771
MSYG_0031	541.749	-0.0104593	0.10237	-0.102171	0.918621	0.97465
MSYG_0032	132.775	0.0718234	0.122675	0.58548	0.558225	0.811651
MSYG_0033	934.134	-0.0956101	0.0918586	-1.04084	0.29795	0.657652
MSYG_0034	235.346	-0.0726499	0.204487	-0.355279	0.722381	0.89353
MSYG_0035	105.992	-0.222834	0.245414	-0.90799	0.363883	0.697599
MSYG_0036	103.531	-0.164983	0.198126	-0.832716	0.405005	0.727658
MSYG_0037	221.99	-0.115562	0.199113	-0.580384	0.561655	0.812199
MSYG_0038	777.428	-0.33127	0.193866	-1.70876	0.0874956	0.486905
MSYG_0039	370.411	-0.355853	0.192272	-1.85078	0.0642009	0.456693
MSYG_0040	862.964	-0.0929079	0.151587	-0.6129	0.539942	0.802032
MSYG_0041	576.53	-0.191426	0.156044	-1.22674	0.219919	0.600789
MSYG_0042	223.993	-1.21476	0.35255	-3.44564	0.000569707	0.0688632
MSYG_0043	720.674	-0.118377	0.126146	-0.938409	0.348034	0.685994
MSYG_0044	168.649	-0.112749	0.144981	-0.777681	0.436757	0.747573
MSYG_0045	704.654	-0.639572	0.246273	-2.59701	0.00940404	0.234013
MSYG_0046	232.572	-0.292763	0.179704	-1.62914	0.103282	0.507037
MSYG_0047	62.8974	-0.0994452	0.209623	-0.474401	0.635214	0.849252
MSYG_0048	334.641	-0.308893	0.155863	-1.98182	0.0474988	0.422286
MSYG_0049	406.411	-0.300438	0.224979	-1.33541	0.181743	0.56741
MSYG_0050	409.176	-0.222547	0.0907808	-2.45148	0.014227	0.279625
MSYG_0051	181.83	-0.136991	0.1253	-1.09331	0.274259	0.642914
MSYG_0052	300.415	-0.35414	0.124667	-2.84068	0.00450181	0.149057
MSYG_0053	669.853	-0.482272	0.193296	-2.495	0.0125959	0.263598
MSYG_0054	335.256	-0.30711	0.13099	-2.34453	0.0190512	0.305214
MSYG_0055	371.17	-0.467365	0.153593	-3.04288	0.00234323	0.109315
MSYG_0056	791.8	-0.158561	0.1072	-1.47912	0.139108	0.535193
MSYG_0057	531.575	-0.231566	0.190495	-1.2156	0.224138	0.601309
MSYG_0058	372.646	-0.246155	0.136184	-1.80751	0.0706821	0.467059
MSYG_0059	612.75	-0.0424586	0.0768552	-0.552448	0.580641	0.818947
MSYG_0060	209.518	-0.189409	0.125141	-1.51357	0.130135	0.530598
MSYG_0061	342.127	0.0540661	0.118993	0.454362	0.649568	0.855635
MSYG_0062	288.965	0.0312058	0.168723	0.184953	0.853266	0.949669
MSYG_0063	323.893	-0.0208386	0.0937942	-0.222174	0.824178	0.940181
MSYG_0064	818.684	-0.0673494	0.0740895	-0.909027	0.363336	0.697364
MSYG_0065	436.886	0.0508382	0.0761612	0.667507	0.504448	0.785205
MSYG_0066	331.554	-0.0500567	0.0860144	-0.581956	0.560596	0.812199
MSYG_0067	68.4087	0.211885	0.169648	1.24897	0.211677	0.591704
MSYG_0068	78.7169	-0.00947468	0.158591	-0.059743	0.95236	0.985469
MSYG_0069	1.04875	-1.86151	2.65431	-0.701318	0.483105	0.772367
MSYG_0070	874.572	-0.33499	0.164657	-2.03447	0.041904	0.405891
MSYG_0071	550.271	-0.294118	0.187359	-1.56981	0.116459	0.516183
MSYG_0072	436.918	-0.488509	0.227784	-2.14462	0.0319833	0.366422
MSYG_0073	839.804	0.0756211	0.0605769	1.24835	0.211903	0.591704
MSYG_0074	495.377	0.0227083	0.0814098	0.278938	0.780292	0.919231
MSYG_0075	1252.91	-0.197213	0.154871	-1.2734	0.202877	0.583844
MSYG_0076	119.805	0.0216391	0.253417	0.0853892	0.931952	0.977651
MSYG_0077	244.759	-0.222064	0.149101	-1.48935	0.136396	0.531233
MSYG_0078	84.6799	-0.0254427	0.159515	-0.1595	0.873275	0.957197
MSYG_0079	429.678	-0.0862295	0.0758445	-1.13692	0.25557	0.630079
MSYG_0080	350.465	-0.593165	0.190374	-3.11579	0.00183453	0.0996946
MSYG_0081	520.795	-0.347116	0.144449	-2.40303	0.0162598	0.285162
MSYG_0082	154.879	-0.0843634	0.118957	-0.709192	0.478205	0.770229
MSYG_0083	539.748	-0.00596691	0.0692964	-0.0861071	0.931381	0.977401
MSYG_0084	202.085	-0.229609	0.128345	-1.78899	0.0736162	0.470005
MSYG_0085	986.114	-0.374964	0.126051	-2.97471	0.00293265	0.121117
MSYG_0086	171.244	-0.566712	0.220812	-2.56649	0.0102735	0.240234
MSYG_0087	112.133	-0.196512	0.143403	-1.37035	0.170579	0.55909
MSYG_0088	136.917	-0.308178	0.299229	-1.02991	0.303054	0.660623
MSYG_0089	294.297	-0.26357	0.207746	-1.26872	0.204542	0.585309
MSYG_0090	211.533	-0.14246	0.142532	-0.999498	0.317553	0.667688
MSYG_0091	369.877	-0.257851	0.117596	-2.19268	0.0283305	0.362349
MSYG_0092	341.96	-0.114194	0.117136	-0.974884	0.329618	0.672164
MSYG_0093	142.268	-0.119212	0.12535	-0.951036	0.341586	0.680031
MSYG_0094	98.5261	-0.150923	0.174942	-0.862701	0.388302	0.715231
MSYG_0095	428.334	-0.279688	0.0938811	-2.97917	0.0028903	0.121117
MSYG_0096	759.303	0.150405	0.0866001	1.73677	0.0824269	0.482085
MSYG_0097	220.991	0.0848197	0.131667	0.644196	0.519448	0.791519
MSYG_0098	417.102	0.177092	0.116689	1.51764	0.129104	0.529922
MSYG_0099	332.766	0.181168	0.201169	0.900576	0.367814	0.699858
MSYG_0100	236.991	0.175434	0.192633	0.910713	0.362447	0.697364
MSYG_0101	532.055	0.103541	0.124172	0.833849	0.404366	0.726792
MSYG_0102	224.87	0.185415	0.169209	1.09577	0.273178	0.642914
MSYG_0103	131.88	0.22436	0.18829	1.19157	0.23343	0.608549
MSYG_0104	312.519	0.215995	0.204833	1.05449	0.291657	0.651409
MSYG_0105	246.064	0.260567	0.24272	1.07353	0.283035	0.648559
MSYG_0106	266.311	0.383285	0.192589	1.99018	0.0465716	0.421657
MSYG_0107	116.116	0.394842	0.252003	1.56681	0.117158	0.516183
MSYG_0108	295.988	0.362698	0.266142	1.3628	0.172945	0.561526
MSYG_0109	157.373	-0.0244447	0.14256	-0.17147	0.863854	0.954516
MSYG_0110	225.546	0.0155541	0.0917848	0.169463	0.865433	0.954753
MSYG_0111	857.612	0.0458398	0.0622759	0.736076	0.461684	0.761438
MSYG_0112	163.378	-0.0979312	0.141955	-0.689873	0.490274	0.775926
MSYG_0113	355.129	0.0129442	0.0838949	0.154291	0.877381	0.958639
MSYG_0114	676.669	0.067271	0.0631632	1.06503	0.28686	0.648559
MSYG_0115	463.131	0.0396222	0.122434	0.323619	0.746226	0.904566
MSYG_0116	3086.59	0.061201	0.0928641	0.659038	0.509871	0.786082
MSYG_0117	657.886	-0.0705764	0.0863538	-0.817294	0.413761	0.734388
MSYG_0118	190.367	-0.425978	0.231388	-1.84097	0.065626	0.456693
MSYG_0119	762.173	-0.105243	0.118275	-0.889819	0.373563	0.703604
MSYG_0120	66.5177	0.0176179	0.197437	0.0892329	0.928897	0.975778
MSYG_0121	432.014	0.00246559	0.166337	0.0148229	0.988173	0.999835
MSYG_0122	532.884	-0.0125679	0.0753251	-0.166849	0.867489	0.955546
MSYG_0123	506.902	-0.00291126	0.0659175	-0.0441653	0.964773	0.98997
MSYG_0124	426.656	-0.19095	0.163853	-1.16537	0.243867	0.619188
MSYG_0125	576.925	-0.113143	0.121992	-0.927459	0.353688	0.690087
MSYG_0126	112.226	-0.207266	0.235363	-0.880623	0.378522	0.707197
MSYG_0127	394.453	-0.564347	0.214488	-2.63114	0.00850987	0.220116
MSYG_0128	247.825	-0.241976	0.11421	-2.11869	0.0341163	0.374309
MSYG_0129	366.106	-0.233358	0.212777	-1.09673	0.27276	0.642914
MSYG_0130	800.279	-0.165363	0.143152	-1.15516	0.248026	0.624447
MSYG_0131	240.749	-0.0566171	0.110369	-0.51298	0.607965	0.834488
MSYG_0132	231.243	-5.7257e-05	0.107733	-0.000531474	0.999576	1
MSYG_0133	732.222	-0.0519438	0.12053	-0.430961	0.666497	0.863187
MSYG_0134	179.298	0.0858736	0.116608	0.736431	0.461469	0.761438
MSYG_0135	208.834	0.251008	0.123031	2.04021	0.0413299	0.40223
MSYG_0136	358.175	0.299673	0.146658	2.04334	0.0410188	0.400669
MSYG_0137	183.604	0.330362	0.167766	1.96918	0.0489329	0.425322
MSYG_0138	639.01	0.203545	0.111608	1.82376	0.0681885	0.462922
MSYG_0139	727.27	-0.0185365	0.116023	-0.159766	0.873065	0.957197
MSYG_0140	438.9	0.0123425	0.0815865	0.151282	0.879754	0.958639
MSYG_0141	557.172	0.135628	0.118139	1.14803	0.250954	0.626214
MSYG_0142	155.56	0.294584	0.300928	0.978917	0.327621	0.671552
MSYG_0143	225.843	0.117523	0.192838	0.60944	0.542233	0.803887
MSYG_0144	734.988	0.330313	0.155651	2.12214	0.0338261	0.373783
MSYG_0145	302.119	0.173695	0.135243	1.28432	0.199031	0.583844
MSYG_0146	752.789	0.190155	0.0640521	2.96875	0.00299014	0.121442
MSYG_0147	1005.82	0.0275786	0.0754991	0.365284	0.7149	0.889861
MSYG_0148	143.6	0.171129	0.140683	1.21641	0.223827	0.601309
MSYG_0149	275.666	-0.0912303	0.116441	-0.783488	0.43334	0.745261
MSYG_0150	460.499	-0.132987	0.0900695	-1.47649	0.139813	0.535193
MSYG_0151	225.361	0.0275472	0.100408	0.274353	0.783813	0.920146
MSYG_0152	1140.89	-0.0245899	0.0739727	-0.332418	0.739573	0.901349
MSYG_0153	220.074	-0.118345	0.140879	-0.840044	0.400884	0.723059
MSYG_0154	394.452	-0.185648	0.148485	-1.25028	0.211196	0.591704
MSYG_0155	436.805	-0.389077	0.192065	-2.02576	0.0427895	0.406808
MSYG_0156	383.961	0.00475338	0.0905135	0.0525157	0.958118	0.987992
MSYG_0157	215.955	-0.270525	0.147041	-1.83979	0.0657989	0.456693
MSYG_0158	126.928	-0.486379	0.287942	-1.68916	0.0911891	0.492878
MSYG_0159	1050.52	-0.144992	0.136225	-1.06436	0.287166	0.648559
MSYG_0160	1244.82	0.0212599	0.0612536	0.34708	0.728531	0.897453
MSYG_0161	442.897	0.116189	0.108435	1.07151	0.283941	0.648559
MSYG_0162	941.415	-0.109443	0.152681	-0.716807	0.473493	0.768753
MSYG_0163	410.497	-0.189004	0.0864881	-2.18531	0.0288659	0.365046
MSYG_0164	253.073	-0.0817238	0.103564	-0.789116	0.430044	0.742756
MSYG_0165	256.852	0.0786472	0.122038	0.644449	0.519285	0.791519
MSYG_0166	102.05	0.262005	0.180569	1.45099	0.146782	0.542805
MSYG_0167	335.367	0.206504	0.190591	1.08349	0.278591	0.644939
MSYG_0168	292.781	0.288318	0.169823	1.69776	0.0895531	0.490687
MSYG_0169	341.581	0.185951	0.128208	1.45038	0.146952	0.542805
MSYG_0170	303.608	0.319676	0.17628	1.81345	0.0697618	0.466324
MSYG_0171	262.769	0.169764	0.118759	1.42949	0.152865	0.545692
MSYG_0172	191.971	0.0974881	0.116769	0.834877	0.403787	0.726314
MSYG_0173	655.998	0.275044	0.127181	2.16262	0.0305706	0.365513
MSYG_0174	480.746	0.1623	0.135858	1.19463	0.232231	0.608142
MSYG_0175	460.47	0.0890866	0.102791	0.866676	0.38612	0.714236
MSYG_0176	134.369	0.0544628	0.16244	0.335279	0.737415	0.901047
MSYG_0177	617.623	0.12588	0.068717	1.83186	0.0669726	0.458703
MSYG_0178	375.577	0.154534	0.151608	1.0193	0.308062	0.664025
MSYG_0179	675.989	0.221919	0.115038	1.92909	0.0537198	0.431546
MSYG_0180	508.627	0.208772	0.100796	2.07124	0.0383363	0.395316
MSYG_0181	851.63	-0.0589737	0.0695308	-0.848167	0.396345	0.719638
MSYG_0182	326.792	-0.0550576	0.0937706	-0.587152	0.557101	0.811651
MSYG_0183	1091.71	0.0441077	0.0732468	0.60218	0.547054	0.80613
MSYG_0184	78.7451	-0.0250411	0.157759	-0.15873	0.873881	0.957197
MSYG_0185	153.267	-0.105534	0.121593	-0.867927	0.385434	0.713539
MSYG_0186	327.821	-0.0322495	0.087991	-0.366509	0.713986	0.8896
MSYG_0187	289.986	0.00872439	0.0854089	0.102149	0.918639	0.97465
MSYG_0188	139.831	-0.0814435	0.123706	-0.658366	0.510303	0.786082
MSYG_0189	66.3493	0.0657006	0.205242	0.320113	0.748883	0.906017
MSYG_0190	199.009	-0.192018	0.153575	-1.25031	0.211185	0.591704
MSYG_0191	269.541	-0.0239385	0.0911355	-0.262669	0.792806	0.923444
MSYG_0192	105.645	-0.12648	0.232917	-0.543026	0.587112	0.822722
MSYG_0193	118.279	-0.0960769	0.156753	-0.612921	0.539929	0.802032
MSYG_0194	445.324	-0.153556	0.150549	-1.01998	0.30774	0.663949
MSYG_0195	348.198	0.0260491	0.0824145	0.316074	0.751946	0.906887
MSYG_0196	351.744	0.106038	0.0812108	1.30572	0.191648	0.575815
MSYG_0197	480.039	-0.000930482	0.0721624	-0.0128943	0.989712	1
MSYG_0198	619.924	0.0334185	0.114547	0.291745	0.770482	0.913988
MSYG_0199	316.108	-0.217011	0.104213	-2.08238	0.0373077	0.387297
MSYG_0200	325.482	-0.00558703	0.129034	-0.0432991	0.965463	0.990054
MSYG_0201	910.495	0.131076	0.0872107	1.50298	0.132845	0.530598
MSYG_0202	293.129	0.286603	0.118684	2.41485	0.0157419	0.279625
MSYG_0203	172.587	-0.028025	0.14157	-0.197959	0.843077	0.945557
MSYG_0204	224.191	0.057378	0.0989341	0.579962	0.561941	0.812199
MSYG_0205	185.69	-0.102695	0.148358	-0.692215	0.488802	0.775926
MSYG_0206	179.697	-0.0566897	0.165126	-0.343312	0.731364	0.898202
MSYG_0207	363.574	-0.0546958	0.110421	-0.495337	0.620362	0.839121
MSYG_0208	590.284	-0.105708	0.129744	-0.814741	0.415221	0.735399
MSYG_0209	459.66	-0.161232	0.123791	-1.30245	0.192763	0.57839
MSYG_0210	422.768	-0.0328667	0.100503	-0.327022	0.743651	0.903376
MSYG_0211	215.848	-0.209476	0.155042	-1.35109	0.176667	0.563498
MSYG_0212	566.472	-0.0593978	0.107101	-0.554598	0.57917	0.818546
MSYG_0213	156.176	-0.360183	0.291746	-1.23458	0.216987	0.597857
MSYG_0214	171.389	0.0599748	0.106283	0.564295	0.572554	0.817854
MSYG_0215	212.728	-0.00733408	0.125823	-0.0582891	0.953518	0.985709
MSYG_0216	1708.95	-0.630146	0.236509	-2.66436	0.00771352	0.208851
MSYG_0217	202.302	-0.70442	0.277489	-2.53855	0.0111314	0.251406
MSYG_0218	116.699	0.0322931	0.217222	0.148664	0.881819	0.95931
MSYG_0219	1424.73	-0.490545	0.191829	-2.55719	0.010552	0.243064
MSYG_0220	1929.5	0.0126088	0.0982097	0.128386	0.897843	0.966614
MSYG_0221	376.296	-0.170319	0.169442	-1.00518	0.314812	0.666475
MSYG_0222	291.613	0.147242	0.158471	0.929144	0.352814	0.689468
MSYG_0223	256.731	-0.254093	0.161017	-1.57805	0.114553	0.513456
MSYG_0224	22.657	-1.69025	0.527805	-3.20241	0.00136282	0.0908153
MSYG_0225	122.331	0.027548	0.180539	0.152587	0.878724	0.958639
MSYG_0226	354.967	-0.120856	0.118732	-1.01789	0.308731	0.66454
MSYG_0227	234.403	0.0106879	0.128481	0.0831863	0.933703	0.978065
MSYG_0228	348.952	-0.163725	0.107768	-1.51924	0.128702	0.529492
MSYG_0229	155.807	-0.14358	0.154224	-0.930989	0.351859	0.689468
MSYG_0230	385.576	-0.105743	0.09867	-1.07168	0.283862	0.648559
MSYG_0231	419.706	0.121081	0.0929061	1.30326	0.192487	0.577959
MSYG_0232	436.381	-0.0680121	0.0901757	-0.754217	0.450719	0.753639
MSYG_0233	865.728	0.0360388	0.0629006	0.572949	0.566679	0.8152
MSYG_0234	389.2	-0.317718	0.103168	-3.0796	0.00207276	0.103838
MSYG_0235	1501.53	0.0557683	0.0696952	0.800174	0.42361	0.738724
MSYG_0236	448.309	0.0119866	0.0728919	0.164443	0.869382	0.956227
MSYG_0237	866.803	0.24353	0.153069	1.59098	0.111614	0.511362
MSYG_0238	313.661	0.0667362	0.147855	0.451364	0.651727	0.856703
MSYG_0239	144.996	0.0150207	0.13608	0.110381	0.912107	0.973119
MSYG_0240	210.691	-0.0979183	0.151202	-0.647598	0.517245	0.791519
MSYG_0241	168.669	0.34492	0.162685	2.12018	0.0339913	0.373827
MSYG_0242	137.128	0.29184	0.208719	1.39824	0.16204	0.553242
MSYG_0243	555.395	0.0331884	0.0999887	0.331921	0.739949	0.901369
MSYG_0244	226.66	-0.0435799	0.0974779	-0.447075	0.654821	0.857658
MSYG_0245	108.624	-0.181155	0.157671	-1.14894	0.250581	0.626214
MSYG_0246	968.165	-0.0811705	0.0751333	-1.08035	0.279985	0.646549
MSYG_0247	337.389	-0.337561	0.101055	-3.34039	0.000836616	0.0805994
MSYG_0248	646.193	-0.0455795	0.0639644	-0.712576	0.476108	0.769686
MSYG_0249	136.765	0.155296	0.162671	0.954667	0.339746	0.678612
MSYG_0250	64.0902	-0.0451642	0.181868	-0.248334	0.803876	0.92859
MSYG_0251	240.284	0.12122	0.169621	0.71465	0.474826	0.769291
MSYG_0252	212.237	0.209704	0.198138	1.05837	0.289885	0.650607
MSYG_0253	416.382	0.229968	0.133083	1.728	0.083988	0.484055
MSYG_0254	133.486	0.390707	0.240274	1.62609	0.10393	0.508665
MSYG_0255	420.324	-0.0384747	0.0753853	-0.510373	0.60979	0.835334
MSYG_0256	346.017	0.0381951	0.118068	0.323501	0.746316	0.904566
MSYG_0257	213.353	0.00958862	0.100965	0.0949694	0.924339	0.97465
MSYG_0258	394.292	0.291897	0.182952	1.59549	0.110603	0.511362
MSYG_0259	247.767	-0.267387	0.124344	-2.15038	0.0315254	0.365821
MSYG_0260	268.745	0.0758648	0.100662	0.753661	0.451053	0.753926
MSYG_0261	111.094	0.41877	0.189003	2.21567	0.0267139	0.355982
MSYG_0262	193.99	0.379358	0.173991	2.18033	0.0292327	0.365046
MSYG_0263	73.2873	0.321058	0.226445	1.41782	0.156244	0.549239
MSYG_0264	330.691	0.0399878	0.0910262	0.4393	0.660444	0.860399
MSYG_0265	187.516	0.17149	0.156547	1.09545	0.273319	0.642914
MSYG_0266	230.593	0.0207578	0.125577	0.1653	0.868708	0.956227
MSYG_0267	138.021	0.300415	0.160427	1.8726	0.0611239	0.450905
MSYG_0268	319.365	-0.182758	0.117342	-1.55748	0.119356	0.519812
MSYG_0269	136.306	0.253447	0.167723	1.51111	0.130762	0.530598
MSYG_0270	641.68	0.203506	0.191947	1.06022	0.289044	0.649963
MSYG_0271	309.7	0.241871	0.12893	1.87598	0.0606576	0.450905
MSYG_0272	339.68	0.130725	0.0967762	1.35079	0.176761	0.563498
MSYG_0273	257.157	0.0322812	0.0879797	0.366917	0.713681	0.889484
MSYG_0274	272.35	0.214653	0.153792	1.39573	0.162795	0.553694
MSYG_0275	539.041	0.0565632	0.0842184	0.671625	0.501823	0.783226
MSYG_0276	231.153	0.216115	0.106378	2.03158	0.0421962	0.406808
MSYG_0277	462.489	0.101846	0.104718	0.972573	0.330765	0.672202
MSYG_0278	96.6291	0.0379252	0.134579	0.281805	0.778093	0.917618
MSYG_0279	1233.07	0.0165583	0.0759928	0.217893	0.827512	0.941108
MSYG_0280	625.763	-0.303544	0.122071	-2.48661	0.0128968	0.263722
MSYG_0281	206.962	-0.22821	0.169721	-1.34462	0.178748	0.563498
MSYG_0282	466.425	0.0765065	0.12315	0.621246	0.534437	0.799797
MSYG_0283	144.426	-0.0807026	0.14074	-0.573414	0.566364	0.8152
MSYG_0284	529.05	-0.0392982	0.123181	-0.319029	0.749705	0.906301
MSYG_0285	830.891	-0.0500504	0.0889251	-0.562838	0.573545	0.818087
MSYG_0286	271.322	-0.248117	0.191774	-1.2938	0.195736	0.579891
MSYG_0287	365.596	-0.0238867	0.0763467	-0.312871	0.754379	0.908334
MSYG_0288	155.237	-0.0923303	0.148912	-0.620032	0.535237	0.799797
MSYG_0289	125.074	-0.47067	0.216149	-2.17753	0.0294411	0.365046
MSYG_0290	314.421	-0.0932031	0.114877	-0.811329	0.417177	0.73554
MSYG_0291	111.036	0.0731501	0.243746	0.300108	0.764095	0.911366
MSYG_0292	140.983	-0.695037	0.207371	-3.35165	0.000803311	0.0791347
MSYG_0293	228.383	-0.160166	0.144648	-1.10728	0.268172	0.640589
MSYG_0294	514.39	-0.0162725	0.0824331	-0.197402	0.843513	0.945557
MSYG_0295	137.198	-0.0574807	0.130358	-0.440944	0.659254	0.859609
MSYG_0296	439.294	-0.0758158	0.0837706	-0.905041	0.365444	0.698598
MSYG_0297	207.218	0.0292129	0.104831	0.278666	0.780501	0.919231
MSYG_0298	314.438	0.0315175	0.128367	0.245527	0.806048	0.929747
MSYG_0299	616.945	0.0196266	0.068787	0.285325	0.775395	0.917475
MSYG_0300	619.507	0.20543	0.117439	1.74925	0.0802476	0.482085
MSYG_0301	319.855	-0.262138	0.217185	-1.20698	0.227439	0.604154
MSYG_0302	167.988	0.111041	0.171508	0.647439	0.517348	0.791519
MSYG_0303	1384.83	0.057025	0.112128	0.508569	0.611054	0.835334
MSYG_0304	299.484	0.103473	0.160068	0.646431	0.518	0.791519
MSYG_0305	59.5087	0.388536	0.28324	1.37176	0.170139	0.55909
MSYG_0306	306.202	0.0725168	0.130607	0.555231	0.578737	0.818546
MSYG_0307	423.426	0.321511	0.196002	1.64034	0.100934	0.507037
MSYG_0308	254.006	0.0196445	0.0925817	0.212186	0.831962	0.941108
MSYG_0309	345.935	0.0787754	0.114964	0.685217	0.493207	0.775926
MSYG_0310	81.0451	-0.151353	0.240728	-0.62873	0.529526	0.797821
MSYG_0311	1157.9	0.00707818	0.0552939	0.12801	0.898141	0.966614
MSYG_0312	547.337	0.0746327	0.0897168	0.83187	0.405483	0.728233
MSYG_0313	201.832	0.0279421	0.142158	0.196556	0.844175	0.945688
MSYG_0314	333.123	0.302177	0.201023	1.5032	0.132789	0.530598
MSYG_0315	237.603	0.292513	0.167117	1.75035	0.0800582	0.482085
MSYG_0316	744.621	0.0784057	0.0929326	0.843683	0.398846	0.723026
MSYG_0317	781.497	0.00429034	0.0677292	0.0633455	0.949491	0.983918
MSYG_0318	324.953	0.0641333	0.0874355	0.733492	0.463258	0.762788
MSYG_0319	491.292	0.0340103	0.0797727	0.426339	0.669861	0.866608
MSYG_0320	304.122	0.0917021	0.0992415	0.92403	0.355471	0.69154
MSYG_0321	113.336	-0.136856	0.132566	-1.03236	0.301902	0.66062
MSYG_0322	223.42	-0.221546	0.154459	-1.43433	0.151478	0.544528
MSYG_0323	111.947	-0.188294	0.160662	-1.17199	0.241202	0.615356
MSYG_0324	449.471	0.00280558	0.0746175	0.0375995	0.970007	0.992772
MSYG_0325	158.872	-0.025353	0.117598	-0.215592	0.829306	0.941108
MSYG_0326	149.227	-0.0950998	0.142659	-0.666624	0.505012	0.785205
MSYG_0327	174.412	0.349708	0.179785	1.94515	0.0517567	0.427164
MSYG_0328	236.669	0.258047	0.120272	2.14552	0.0319109	0.366422
MSYG_0329	529.017	0.109125	0.120017	0.909248	0.363219	0.697364
MSYG_0330	156.53	-0.120769	0.112737	-1.07125	0.284059	0.648559
MSYG_0331	642.242	-0.0330722	0.0915725	-0.361159	0.717981	0.891105
MSYG_0332	445.489	0.123744	0.0928895	1.33216	0.182807	0.567938
MSYG_0333	257.855	-0.0245143	0.107833	-0.227336	0.820162	0.938545
MSYG_0334	296.994	0.0445435	0.126277	0.352746	0.724279	0.894005
MSYG_0335	782.274	-0.00915223	0.0688298	-0.132969	0.894218	0.964629
MSYG_0336	403.031	0.037376	0.0777741	0.480571	0.630821	0.847014
MSYG_0337	201.023	-0.138703	0.127719	-1.08601	0.277476	0.644106
MSYG_0338	172.831	0.0547581	0.131751	0.415618	0.67769	0.872069
MSYG_0339	142.41	0.0880585	0.122062	0.721428	0.470646	0.767455
MSYG_0340	402.915	0.080145	0.0861692	0.930089	0.352325	0.689468
MSYG_0341	317.184	-0.0703269	0.10027	-0.701378	0.483067	0.772367
MSYG_0342	439.814	0.121949	0.113305	1.07628	0.281801	0.648559
MSYG_0343	264.568	0.278455	0.243986	1.14127	0.253756	0.629094
MSYG_0344	332.029	0.0848259	0.109541	0.774377	0.438708	0.748665
MSYG_0345	196.123	0.352729	0.180318	1.95615	0.0504478	0.425322
MSYG_0346	207.462	0.159777	0.196396	0.813544	0.415906	0.73554
MSYG_0347	367.35	-0.0152861	0.0749466	-0.20396	0.838385	0.943314
MSYG_0348	313.747	-0.0388057	0.08494	-0.456861	0.647771	0.855198
MSYG_0349	194.105	0.123171	0.165396	0.744703	0.456451	0.758023
MSYG_0350	137.907	0.136181	0.145171	0.938075	0.348206	0.68604
MSYG_0351	555.142	0.0800588	0.0860141	0.930764	0.351976	0.689468
MSYG_0352	432.69	0.0608701	0.0777683	0.782712	0.433797	0.745261
MSYG_0353	161.306	0.0281462	0.199367	0.141177	0.88773	0.961673
MSYG_0354	255.754	0.0889569	0.0960396	0.926253	0.354315	0.69053
MSYG_0355	271.064	0.313676	0.186152	1.68505	0.0919783	0.492878
MSYG_0356	384.123	0.256164	0.184645	1.38733	0.165341	0.558224
MSYG_0357	172.588	-0.126381	0.118215	-1.06908	0.285033	0.648559
MSYG_0358	287.316	0.0395931	0.16563	0.239046	0.81107	0.932751
MSYG_0359	95.8277	-0.0962177	0.145518	-0.661209	0.508478	0.786061
MSYG_0360	313.63	0.0700081	0.10016	0.698963	0.484575	0.77365
MSYG_0361	321.456	0.0216181	0.0927122	0.233174	0.815627	0.935899
MSYG_0362	904.346	0.041746	0.0906583	0.460477	0.645174	0.852756
MSYG_0363	236.054	-0.0704773	0.111834	-0.630197	0.528566	0.797008
MSYG_0364	616.126	0.0290518	0.0763216	0.38065	0.703463	0.882904
MSYG_0365	203.525	0.154336	0.146848	1.05099	0.293261	0.653417
MSYG_0366	804.619	-0.0306439	0.0681857	-0.449419	0.65313	0.856703
MSYG_0367	374.455	0.0968665	0.142585	0.679361	0.496909	0.779149
MSYG_0368	177.12	0.17818	0.137579	1.29511	0.195284	0.579891
MSYG_0369	108.532	0.270473	0.176384	1.53343	0.12517	0.525895
MSYG_0370	735.212	-0.118651	0.0825256	-1.43775	0.150504	0.544528
MSYG_0371	311.021	0.070514	0.119174	0.591692	0.554057	0.811651
MSYG_0372	702.301	0.130762	0.0670549	1.95007	0.0511673	0.425322
MSYG_0373	921.069	0.181449	0.110794	1.63772	0.101481	0.507037
MSYG_0374	598.669	0.118724	0.104979	1.13093	0.258085	0.63262
MSYG_0375	473.129	0.175348	0.11594	1.51241	0.13043	0.530598
MSYG_0376	282.851	0.157903	0.21778	0.725057	0.468417	0.765809
MSYG_0377	376.015	0.22863	0.190664	1.19912	0.230479	0.606848
MSYG_0378	253.5	-0.0931983	0.0927755	-1.00456	0.31511	0.666475
MSYG_0379	177.751	-0.0782572	0.128186	-0.610496	0.541533	0.803364
MSYG_0380	206.789	0.0488634	0.16763	0.291496	0.770672	0.913988
MSYG_0381	228.509	0.000325385	0.101422	0.00320823	0.99744	1
MSYG_0382	311.327	-0.200847	0.0918059	-2.18773	0.028689	0.363918
MSYG_0383	93.4344	0.164138	0.217301	0.755349	0.45004	0.753048
MSYG_0384	347.512	-0.0646313	0.112938	-0.57227	0.567139	0.815349
MSYG_0385	746.828	0.0800391	0.081896	0.977326	0.328408	0.671552
MSYG_0386	642.159	-0.045306	0.0842445	-0.537793	0.59072	0.824551
MSYG_0387	127.054	-0.207723	0.181327	-1.14557	0.251973	0.626214
MSYG_0388	467.64	-0.119247	0.123057	-0.969044	0.332523	0.673278
MSYG_0389	299.478	-0.0339164	0.106251	-0.319211	0.749566	0.906301
MSYG_0390	470.299	-0.196893	0.0954638	-2.06249	0.0391608	0.39762
MSYG_0391	96.3837	0.215823	0.139148	1.55103	0.120895	0.521257
MSYG_0392	174.36	0.0721955	0.148899	0.484861	0.627775	0.844205
MSYG_0393	422.528	-0.0865414	0.11799	-0.733466	0.463274	0.762788
MSYG_0394	220.527	-0.0541228	0.101407	-0.533721	0.593535	0.826237
MSYG_0395	618.694	-0.231068	0.115573	-1.99933	0.0455725	0.420973
MSYG_0396	301.665	-0.136934	0.162704	-0.841615	0.400004	0.723059
MSYG_0397	360.626	0.155861	0.13933	1.11864	0.263293	0.635541
MSYG_0398	133.845	0.0130804	0.136427	0.0958787	0.923617	0.97465
MSYG_0399	38.2296	0.0733469	0.261498	0.280488	0.779103	0.918576
MSYG_0400	701.698	-0.185999	0.104441	-1.78091	0.0749276	0.473281
MSYG_0401	116.364	-0.150117	0.189631	-0.791626	0.428579	0.742356
MSYG_0402	243.623	-0.0149177	0.102358	-0.145741	0.884126	0.960465
MSYG_0403	249.648	-0.0114681	0.11362	-0.100934	0.919603	0.97465
MSYG_0404	339.976	-0.00395591	0.0892964	-0.044301	0.964665	0.98997
MSYG_0405	283.643	0.0194344	0.10241	0.18977	0.84949	0.948801
MSYG_0406	652.066	0.025674	0.0885884	0.289812	0.77196	0.914606
MSYG_0407	591.896	-0.372981	0.153842	-2.42445	0.0153318	0.279625
MSYG_0408	720.072	-0.126445	0.0829627	-1.52412	0.127479	0.529492
MSYG_0409	236.246	-0.034474	0.113723	-0.303139	0.761784	0.911146
MSYG_0410	233.129	0.133831	0.127982	1.0457	0.295698	0.654165
MSYG_0411	388.093	-0.0889851	0.0943299	-0.943339	0.345508	0.683865
MSYG_0412	384.743	-0.0830759	0.0882004	-0.941899	0.346244	0.683921
MSYG_0413	797.005	-0.0263183	0.0637821	-0.412628	0.679879	0.87264
MSYG_0414	160.366	0.0632323	0.15494	0.408109	0.683193	0.873258
MSYG_0415	541.447	0.143983	0.145602	0.988881	0.322721	0.669447
MSYG_0416	479.758	0.0509875	0.0980606	0.519959	0.603092	0.830544
MSYG_0417	432.205	0.135204	0.151834	0.890475	0.373211	0.703604
MSYG_0418	309.741	0.0813468	0.0950905	0.855467	0.392293	0.717138
MSYG_0419	286.542	0.34636	0.214631	1.61374	0.106583	0.511362
MSYG_0420	84.0215	0.350474	0.298865	1.17268	0.240923	0.615265
MSYG_0421	636.299	0.0294075	0.0934897	0.314554	0.753101	0.907326
MSYG_0422	469.442	-0.122091	0.0953773	-1.28008	0.200516	0.583844
MSYG_0423	47.0649	-0.236087	0.243165	-0.970893	0.331602	0.672792
MSYG_0424	410.215	0.0873108	0.0734825	1.18818	0.234761	0.610985
MSYG_0425	1157.83	-0.0650504	0.0663066	-0.981055	0.326565	0.671002
MSYG_0426	1231.57	0.0216365	0.114151	0.189542	0.849668	0.948801
MSYG_0427	214.315	-0.0653067	0.132455	-0.493049	0.621978	0.839595
MSYG_0428	211.677	-0.00282961	0.115322	-0.0245367	0.980425	0.996724
MSYG_0429	63.0524	0.224793	0.189734	1.18478	0.236105	0.612196
MSYG_0430	248.652	0.185224	0.156818	1.18114	0.237547	0.612835
MSYG_0431	689.092	0.0818028	0.0703035	1.16357	0.244599	0.619188
MSYG_0432	638.258	0.237876	0.116607	2.03998	0.0413523	0.40223
MSYG_0433	195.16	0.274634	0.24786	1.10802	0.267853	0.640248
MSYG_0434	246.286	0.216277	0.131465	1.64512	0.0999444	0.505178
MSYG_0435	552.679	0.106593	0.0761275	1.40019	0.161456	0.552713
MSYG_0436	404.44	0.0563251	0.228349	0.246662	0.805169	0.928965
MSYG_0437	379.613	0.394723	0.156777	2.51773	0.0118112	0.256742
MSYG_0438	267.077	-0.271262	0.168702	-1.60794	0.107849	0.511362
MSYG_0439	177.764	-0.230579	0.119988	-1.92169	0.0546449	0.434718
MSYG_0440	232.419	-0.0833875	0.122684	-0.679692	0.496699	0.779149
MSYG_0441	305.77	-0.522024	0.18426	-2.83308	0.00461024	0.149057
MSYG_0442	491.987	-0.131205	0.0869877	-1.50831	0.131475	0.530598
MSYG_0443	1119.43	0.0196735	0.0690457	0.284934	0.775695	0.917595
MSYG_0444	507.277	-0.212106	0.100042	-2.12017	0.0339916	0.373827
MSYG_0445	569.624	-0.331812	0.147066	-2.25621	0.0240574	0.334492
MSYG_0446	127.69	-0.767622	0.232333	-3.30397	0.000953256	0.0806621
MSYG_0447	94.8392	0.018214	0.238268	0.0764434	0.939066	0.980503
MSYG_0448	58.997	0.0796799	0.188992	0.421604	0.673314	0.869187
MSYG_0449	220.676	-0.146808	0.153835	-0.954317	0.339923	0.678615
MSYG_0450	295.809	-0.261364	0.177742	-1.47047	0.141434	0.536313
MSYG_0451	110.212	-1.35016	0.341784	-3.95033	7.80436e-05	0.0170449
MSYG_0452	294.746	0.142893	0.107765	1.32597	0.184849	0.569051
MSYG_0453	1439.65	0.00711179	0.0580807	0.122447	0.902545	0.968208
MSYG_0454	1290.36	-0.0206856	0.127374	-0.1624	0.870991	0.956585
MSYG_0455	422.569	0.116527	0.0789542	1.47588	0.139976	0.535193
MSYG_0456	60.5148	0.149715	0.193032	0.7756	0.437985	0.748665
MSYG_0457	960.95	0.0762796	0.0620151	1.23002	0.218691	0.598931
MSYG_0458	904.79	0.0864653	0.0826496	1.04617	0.295484	0.654165
MSYG_0459	240.759	0.410654	0.250937	1.63648	0.101739	0.507037
MSYG_0460	356.626	0.264788	0.158909	1.66628	0.0956571	0.499068
MSYG_0461	112.811	0.32457	0.27527	1.1791	0.23836	0.613876
MSYG_0462	256.191	-0.208047	0.137849	-1.50924	0.131238	0.530598
MSYG_0463	227.587	0.186797	0.159599	1.17041	0.241835	0.616233
MSYG_0464	487.065	0.0778937	0.122334	0.636731	0.5243	0.792885
MSYG_0465	168.271	-0.0909089	0.182387	-0.498439	0.618175	0.838186
MSYG_0466	368.619	-0.274461	0.140376	-1.95518	0.0505616	0.425322
MSYG_0467	274.063	-0.046171	0.0953955	-0.483996	0.628389	0.844609
MSYG_0468	658.222	0.165911	0.0913519	1.81618	0.0693431	0.466324
MSYG_0469	387.635	-0.0361999	0.133376	-0.271413	0.786073	0.921077
MSYG_0470	528.567	0.0455188	0.12131	0.375227	0.707492	0.88556
MSYG_0471	218.206	0.281215	0.207853	1.35296	0.17607	0.563498
MSYG_0472	344.384	0.240884	0.200762	1.19985	0.230197	0.606609
MSYG_0473	327.948	0.126104	0.119487	1.05538	0.29125	0.650862
MSYG_0474	369.577	0.133377	0.12048	1.10705	0.268272	0.640589
MSYG_0475	631.336	-0.0737871	0.0704894	-1.04678	0.295199	0.654165
MSYG_0476	251.259	-0.214685	0.107998	-1.98786	0.0468266	0.421657
MSYG_0477	1470.95	-0.212151	0.103709	-2.04563	0.0407927	0.400669
MSYG_0478	238.983	-0.13302	0.121769	-1.09239	0.274662	0.642914
MSYG_0479	226.591	-0.241613	0.14266	-1.69363	0.0903356	0.492878
MSYG_0480	463.611	0.00759868	0.0903994	0.0840567	0.933011	0.977865
MSYG_0481	79.1112	-0.134222	0.229021	-0.586068	0.55783	0.811651
MSYG_0482	201.883	-0.0796955	0.195024	-0.408645	0.6828	0.873258
MSYG_0483	169.836	-0.153555	0.150805	-1.01823	0.308568	0.664498
MSYG_0484	125.479	-0.155128	0.146004	-1.06249	0.288014	0.648559
MSYG_0485	224.076	-0.16345	0.171316	-0.954085	0.34004	0.678615
MSYG_0486	141.148	-0.0903933	0.280076	-0.322746	0.746888	0.904786
MSYG_0487	257.193	-0.0487593	0.145922	-0.334146	0.738269	0.901047
MSYG_0488	337.274	-0.233884	0.200351	-1.16737	0.24306	0.617995
MSYG_0489	447.708	-0.169794	0.1376	-1.23397	0.217216	0.597857
MSYG_0490	802.121	-0.106793	0.0873336	-1.22282	0.221398	0.600789
MSYG_0491	555.833	-0.321812	0.141087	-2.28094	0.0225518	0.329693
MSYG_0492	678.048	0.0610453	0.0795642	0.767246	0.442936	0.74989
MSYG_0493	626.525	0.11101	0.0953043	1.16479	0.244103	0.619188
MSYG_0494	512.708	0.0165991	0.0721715	0.229996	0.818095	0.936724
MSYG_0495	386.515	-0.0295255	0.114017	-0.258957	0.795668	0.92469
MSYG_0496	619.044	0.139634	0.17093	0.816908	0.413981	0.734388
MSYG_0497	689.989	0.0811241	0.0876679	0.925357	0.35478	0.690762
MSYG_0498	305.381	0.0929312	0.23637	0.393159	0.694202	0.879329
MSYG_0499	138.835	-0.0759041	0.148796	-0.51012	0.609967	0.835334
MSYG_0500	398.067	0.232736	0.154725	1.50419	0.132533	0.530598
MSYG_0501	60.8916	0.297473	0.360619	0.824895	0.409431	0.730226
MSYG_0502	306.205	0.286297	0.191062	1.49845	0.134016	0.530598
MSYG_0503	221.635	0.443417	0.229312	1.93368	0.0531524	0.431546
MSYG_0504	1860.05	0.101365	0.0676045	1.49938	0.133774	0.530598
MSYG_0505	342.814	0.279704	0.158017	1.77009	0.0767122	0.478855
MSYG_0506	515.141	0.0886464	0.0910927	0.973146	0.330481	0.672202
MSYG_0507	398.216	0.295536	0.14373	2.05619	0.0397645	0.400239
MSYG_0508	371.974	0.171301	0.182118	0.940605	0.346907	0.684939
MSYG_0509	263.87	0.0867718	0.100646	0.862151	0.388604	0.715231
MSYG_0510	393.236	-0.0323672	0.0911218	-0.355208	0.722434	0.89353
MSYG_0511	547.032	0.0359593	0.083297	0.4317	0.66596	0.863187
MSYG_0512	743.803	0.221853	0.150804	1.47114	0.141255	0.536313
MSYG_0513	269.441	0.289063	0.209754	1.37811	0.168171	0.558592
MSYG_0514	174.801	0.166251	0.255118	0.651665	0.514617	0.790012
MSYG_0515	208.596	0.27041	0.270335	1.00028	0.317177	0.667688
MSYG_0516	421.697	0.305708	0.230492	1.32633	0.18473	0.569051
MSYG_0517	497.154	-0.0329078	0.0794269	-0.414316	0.678642	0.872325
MSYG_0518	461.069	0.192387	0.113863	1.68963	0.091099	0.492878
MSYG_0519	275.548	0.148712	0.186357	0.797994	0.424874	0.739814
MSYG_0520	318.457	0.316638	0.198583	1.59449	0.110826	0.511362
MSYG_0521	354.136	-0.190472	0.144793	-1.31547	0.188352	0.572138
MSYG_0522	85.8567	0.291422	0.21616	1.34818	0.177601	0.563498
MSYG_0523	387.868	0.16426	0.110833	1.48205	0.138328	0.534606
MSYG_0524	285.943	-0.0698084	0.111902	-0.623838	0.532734	0.799533
MSYG_0525	1144.88	0.0935218	0.066427	1.40789	0.159164	0.550853
MSYG_0526	964.581	0.0493946	0.0977543	0.505293	0.613353	0.83683
MSYG_0527	911.703	0.0385417	0.0785158	0.490878	0.623512	0.84067
MSYG_0528	238.638	0.124729	0.107094	1.16467	0.244154	0.619188
MSYG_0529	17.1792	-0.11131	0.33539	-0.331881	0.739979	0.901369
MSYG_0530	43.2186	0.0851826	0.35979	0.236757	0.812846	0.934296
MSYG_0531	515.35	0.0578144	0.087313	0.662151	0.507874	0.785653
MSYG_0532	268.609	0.138939	0.101416	1.37	0.170688	0.55909
MSYG_0533	195.747	-0.0116897	0.152251	-0.0767787	0.9388	0.980503
MSYG_0534	186.501	0.0357502	0.1432	0.249652	0.802857	0.927915
MSYG_0535	511.432	0.306282	0.143122	2.14001	0.0323542	0.366422
MSYG_0536	222.81	-0.000785839	0.119194	-0.00659293	0.99474	1
MSYG_0537	326.164	0.106317	0.0956066	1.11202	0.266128	0.638101
MSYG_0538	109.096	0.239068	0.218752	1.09287	0.274451	0.642914
MSYG_0539	280.546	0.0106378	0.100921	0.105407	0.916053	0.974569
MSYG_0541	1069.83	0.187247	0.0819895	2.28379	0.0223838	0.329693
MSYG_0542	274.472	0.230319	0.240978	0.955765	0.339191	0.678612
MSYG_0543	854.937	0.0271243	0.059839	0.453288	0.650341	0.855725
MSYG_0544	332.787	-0.0644666	0.093943	-0.68623	0.492568	0.775926
MSYG_0545	196.934	0.343084	0.175922	1.9502	0.051152	0.425322
MSYG_0546	177.276	-0.120355	0.140372	-0.857399	0.391224	0.716742
MSYG_0547	1058.02	0.0699429	0.0687453	1.01742	0.308953	0.664709
MSYG_0548	114.343	0.0338809	0.214579	0.157895	0.87454	0.957238
MSYG_0549	258.44	-0.0242089	0.0888668	-0.272418	0.785301	0.921077
MSYG_0550	225.886	0.00345041	0.0942034	0.0366273	0.970782	0.992772
MSYG_0551	350.701	-0.103756	0.0921856	-1.12552	0.26037	0.634209
MSYG_0552	259.329	-0.00364858	0.0890718	-0.0409623	0.967326	0.991745
MSYG_0553	309.011	-0.0308108	0.10056	-0.306394	0.759305	0.910968
MSYG_0554	641.801	-0.0631652	0.123993	-0.509427	0.610453	0.835334
MSYG_0555	472.691	-0.0143326	0.0884886	-0.161971	0.871328	0.956585
MSYG_0556	117.403	0.107955	0.151699	0.711642	0.476687	0.770229
MSYG_0557	758.734	0.113759	0.0826743	1.37599	0.168824	0.558592
MSYG_0558	410.174	0.143751	0.110492	1.30101	0.193255	0.57839
MSYG_0559	336.5	0.0549055	0.0760749	0.721729	0.470461	0.767455
MSYG_0560	283.274	0.0238756	0.0916459	0.26052	0.794463	0.924212
MSYG_0561	182.872	0.0662865	0.113304	0.585032	0.558526	0.811651
MSYG_0562	341.634	0.0573741	0.081623	0.702916	0.482108	0.772334
MSYG_0563	831.645	0.0961462	0.0704111	1.3655	0.172097	0.560332
MSYG_0564	21.7721	0.432516	0.348009	1.24283	0.21393	0.593468
MSYG_0565	271.165	0.202006	0.169456	1.19209	0.233227	0.608549
MSYG_0566	145.783	-0.0466814	0.122195	-0.382025	0.702443	0.881943
MSYG_0567	298.043	0.144091	0.11681	1.23355	0.21737	0.597857
MSYG_0568	255.149	0.101074	0.0986011	1.02508	0.305325	0.661914
MSYG_0569	501.357	0.0175149	0.129501	0.135249	0.892415	0.964266
MSYG_0570	559.688	-0.10599	0.0788468	-1.34425	0.178868	0.563498
MSYG_0571	518.929	-0.253627	0.109206	-2.32247	0.0202077	0.31326
MSYG_0572	356.216	0.0603469	0.15367	0.392706	0.694537	0.879329
MSYG_0573	734.81	0.0832706	0.0980699	0.849095	0.395828	0.719264
MSYG_0574	310.1	-0.0202417	0.0923806	-0.219112	0.826563	0.940754
MSYG_0575	682.462	-0.0538138	0.093487	-0.575628	0.564866	0.814238
MSYG_0576	496.698	-0.0685645	0.0992586	-0.690766	0.489713	0.775926
MSYG_0577	482.996	-0.0212029	0.0732455	-0.289477	0.772216	0.914649
MSYG_0578	321.165	0.0988622	0.119381	0.828122	0.407601	0.729681
MSYG_0579	482.648	0.104224	0.0758038	1.37491	0.169158	0.559031
MSYG_0580	334.408	0.222826	0.142504	1.56365	0.1179	0.51693
MSYG_0581	371.048	-0.012032	0.139213	-0.0864291	0.931125	0.977354
MSYG_0582	440.499	-0.0568616	0.273313	-0.208046	0.835193	0.94132
MSYG_0583	430.056	-0.208137	0.216431	-0.961679	0.336211	0.677113
MSYG_0584	454.454	-0.203113	0.114522	-1.77358	0.0761333	0.477499
MSYG_0585	543.131	-0.192544	0.142167	-1.35435	0.175625	0.563498
MSYG_0586	258.646	-0.0233476	0.0928074	-0.251571	0.801373	0.927315
MSYG_0587	342.268	-0.209684	0.116776	-1.79561	0.0725569	0.469146
MSYG_0588	377.298	-0.203342	0.126408	-1.60861	0.107701	0.511362
MSYG_0589	471.637	0.0309303	0.103479	0.298904	0.765013	0.9117
MSYG_0590	239.357	-0.00268309	0.1242	-0.021603	0.982765	0.996959
MSYG_0591	92.2429	-0.279333	0.186452	-1.49815	0.134094	0.530598
MSYG_0592	2476.25	0.103302	0.0574287	1.79878	0.0720529	0.469146
MSYG_0593	5663.21	0.0199857	0.1028	0.194413	0.845852	0.946422
MSYG_0594	256.746	-0.464813	0.265173	-1.75287	0.0796251	0.481914
MSYG_0595	398.876	-0.272485	0.153967	-1.76976	0.0767668	0.478855
MSYG_0596	155.426	-0.0389325	0.131894	-0.295179	0.767857	0.911818
MSYG_0597	4836.3	-0.195808	0.132316	-1.47986	0.138911	0.535193
MSYG_0598	479.495	-0.0486904	0.0838015	-0.581021	0.561227	0.812199
MSYG_0599	351.913	0.31298	0.173883	1.79995	0.0718687	0.469146
MSYG_0600	150.884	0.0779705	0.132513	0.588397	0.556266	0.811651
MSYG_0601	642.282	0.113784	0.120499	0.944273	0.34503	0.683564
MSYG_0602	1485.51	0.235759	0.176493	1.3358	0.181614	0.567389
MSYG_0603	335.452	0.139425	0.147959	0.942324	0.346027	0.683865
MSYG_0604	404.221	0.149023	0.118004	1.26287	0.206637	0.588032
MSYG_0605	664.234	-0.109484	0.11064	-0.989545	0.322397	0.669447
MSYG_0606	184.077	-0.0669791	0.13632	-0.491337	0.623188	0.840478
MSYG_0607	156.607	-0.0470486	0.117549	-0.400248	0.688974	0.876576
MSYG_0608	453.641	-0.103776	0.0789142	-1.31505	0.188493	0.572138
MSYG_0609	501.366	-0.0754302	0.160091	-0.471171	0.637518	0.849525
MSYG_0610	61.8396	0.0853112	0.268874	0.317291	0.751023	0.906887
MSYG_0611	295.207	-0.544116	0.135935	-4.00277	6.26043e-05	0.0152818
MSYG_0612	695.371	-0.053277	0.0615131	-0.866108	0.386431	0.714242
MSYG_0613	175.806	0.0407048	0.119663	0.340163	0.733734	0.899203
MSYG_0614	592.898	0.0790545	0.0984164	0.803266	0.421821	0.737828
MSYG_0615	893.316	0.0856839	0.0597326	1.43446	0.151441	0.544528
MSYG_0616	84.1242	0.0155211	0.284315	0.0545913	0.956464	0.987387
MSYG_0617	570.082	0.171904	0.0988998	1.73817	0.0821817	0.482085
MSYG_0618	280.52	0.044161	0.0962571	0.458782	0.646391	0.854107
MSYG_0619	273.844	0.0834557	0.164192	0.508282	0.611255	0.835334
MSYG_0620	203.923	0.0904868	0.151918	0.595631	0.551422	0.81076
MSYG_0621	224.697	0.0486714	0.0973908	0.499754	0.617249	0.838186
MSYG_0622	271.879	-0.00876103	0.149838	-0.0584701	0.953374	0.985709
MSYG_0623	240.12	-0.0301673	0.108854	-0.277134	0.781677	0.919503
MSYG_0624	664.3	-0.13734	0.112298	-1.22299	0.221333	0.600789
MSYG_0625	348.607	0.0102257	0.0882432	0.115881	0.907747	0.970863
MSYG_0626	297.509	0.102757	0.0849318	1.20988	0.226325	0.602925
MSYG_0627	595.57	-0.151005	0.149584	-1.0095	0.312736	0.666475
MSYG_0628	78.7014	-0.0488665	0.149306	-0.32729	0.743449	0.903376
MSYG_0629	141.437	-0.343273	0.18008	-1.90623	0.056621	0.44203
MSYG_0630	581.464	-0.149562	0.154947	-0.965248	0.334421	0.675395
MSYG_0631	195.675	-0.0448744	0.147915	-0.303379	0.761601	0.911146
MSYG_0632	397.536	0.0132473	0.0739474	0.179144	0.857824	0.951727
MSYG_0633	467.368	0.0333761	0.0813933	0.410059	0.681763	0.873258
MSYG_0634	448.705	-0.114968	0.105406	-1.09072	0.275398	0.643234
MSYG_0635	1638.37	0.037091	0.0534572	0.693844	0.48778	0.775926
MSYG_0636	344.773	0.0443565	0.138265	0.320808	0.748356	0.905616
MSYG_0637	436.782	-0.207548	0.123304	-1.68322	0.0923326	0.492878
MSYG_0638	102.6	0.0544111	0.165376	0.329015	0.742145	0.903294
MSYG_0639	608.46	-0.00345673	0.0976125	-0.0354128	0.971751	0.993421
MSYG_0640	376.704	-0.0755295	0.117878	-0.640745	0.521689	0.791767
MSYG_0641	227.241	-0.124332	0.205792	-0.604164	0.545735	0.805707
MSYG_0642	377.418	-0.35373	0.171009	-2.0685	0.0385934	0.395327
MSYG_0643	226.489	-0.120428	0.116872	-1.03043	0.30281	0.660623
MSYG_0644	527.996	-0.0101589	0.106746	-0.0951683	0.924181	0.97465
MSYG_0645	180.185	-0.441766	0.222125	-1.98882	0.0467215	0.421657
MSYG_0646	77.0645	0.244074	0.208266	1.17193	0.241225	0.615356
MSYG_0647	219.621	-0.206725	0.175386	-1.17869	0.238523	0.613876
MSYG_0648	537.606	-0.440532	0.156046	-2.8231	0.00475618	0.15187
MSYG_0649	285.783	-0.273406	0.154478	-1.76987	0.076748	0.478855
MSYG_0650	289.229	-0.320974	0.169442	-1.89429	0.0581862	0.447307
MSYG_0651	223.994	-0.00271478	0.109788	-0.0247275	0.980272	0.996724
MSYG_0652	349.074	0.0709718	0.0810587	0.875561	0.381269	0.70923
MSYG_0653	884.729	-0.229496	0.113617	-2.01991	0.043393	0.409184
MSYG_0654	203.974	0.00526871	0.115782	0.0455054	0.963704	0.98985
MSYG_0655	1217.08	0.0120435	0.104736	0.114989	0.908454	0.971308
MSYG_0656	675.839	0.0101963	0.074525	0.136818	0.891175	0.963826
MSYG_0657	402.434	0.0337073	0.0951843	0.354127	0.723244	0.89369
MSYG_0658	342.258	-0.00406884	0.0926031	-0.0439384	0.964953	0.98997
MSYG_0659	190.966	-0.099849	0.14546	-0.686438	0.492437	0.775926
MSYG_0660	773.801	0.0581452	0.0633991	0.91713	0.359075	0.694451
MSYG_0661	1571.06	-0.0273087	0.0729744	-0.374222	0.708239	0.886016
MSYG_0662	87.4772	-0.0231654	0.162534	-0.142526	0.886664	0.961095
MSYG_0663	379.492	-0.0540928	0.15023	-0.360067	0.718797	0.891105
MSYG_0664	224.029	-0.0904743	0.131909	-0.685882	0.492787	0.775926
MSYG_0665	385.827	-0.112942	0.104863	-1.07705	0.281459	0.648559
MSYG_0666	650.618	-0.0865837	0.0966164	-0.896159	0.370168	0.701729
MSYG_0667	232.371	0.0652429	0.0981512	0.664719	0.506231	0.78543
MSYG_0668	231.702	-0.0597611	0.106477	-0.56126	0.57462	0.818493
MSYG_0669	83.812	0.46476	0.220357	2.10912	0.034934	0.37615
MSYG_0670	458.382	0.22968	0.145481	1.57876	0.114392	0.513456
MSYG_0671	446.635	0.187811	0.127251	1.4759	0.13997	0.535193
MSYG_0672	443.081	-0.00820035	0.0835076	-0.0981988	0.921774	0.97465
MSYG_0673	203.391	0.142863	0.138234	1.03349	0.301375	0.66062
MSYG_0674	649.068	-0.0148827	0.0882534	-0.168636	0.866083	0.954753
MSYG_0675	408.891	-0.00472696	0.089398	-0.0528754	0.957831	0.987917
MSYG_0676	541.343	0.0686068	0.0851909	0.80533	0.420629	0.736857
MSYG_0677	80.7207	0.189771	0.180767	1.04981	0.293807	0.653488
MSYG_0678	254.369	0.133692	0.103369	1.29335	0.195891	0.579891
MSYG_0679	239.24	0.0873805	0.168383	0.518938	0.603804	0.830544
MSYG_0680	335.333	-0.470099	0.156143	-3.01069	0.00260658	0.112789
MSYG_0681	464.07	-0.122091	0.101533	-1.20248	0.229177	0.60549
MSYG_0682	915.143	-0.141634	0.111295	-1.2726	0.203161	0.583844
MSYG_0683	829.464	-0.266965	0.100439	-2.65799	0.00786073	0.210377
MSYG_0684	751.804	-0.28106	0.162565	-1.72891	0.0838257	0.484055
MSYG_0685	577.546	-0.0439288	0.117034	-0.37535	0.7074	0.88556
MSYG_0686	498.741	0.0714957	0.0710212	1.00668	0.314088	0.666475
MSYG_0687	179.626	-0.249343	0.14434	-1.72747	0.084084	0.484055
MSYG_0688	486.116	0.0626175	0.0949172	0.659707	0.509442	0.786082
MSYG_0689	667.162	0.023445	0.0727393	0.322315	0.747214	0.904944
MSYG_0690	814.417	-0.275629	0.196513	-1.4026	0.160735	0.552081
MSYG_0691	323.966	0.01422	0.111942	0.127031	0.898916	0.966691
MSYG_0692	274.738	0.20776	0.159745	1.30057	0.193404	0.578463
MSYG_0693	137.102	0.0354171	0.132516	0.267266	0.789264	0.921208
MSYG_0694	54.0239	0.0964125	0.216267	0.445803	0.65574	0.857876
MSYG_0695	338.787	-0.164037	0.100749	-1.62817	0.103488	0.507037
MSYG_0696	153.665	-0.158949	0.154037	-1.03189	0.302124	0.66062
MSYG_0697	615.299	-0.139763	0.0891227	-1.56821	0.116833	0.516183
MSYG_0698	186.479	-0.205287	0.158902	-1.29192	0.196386	0.579891
MSYG_0699	230.962	-0.157076	0.11837	-1.32699	0.184513	0.569051
MSYG_0700	336.159	-0.298102	0.123206	-2.41954	0.0155401	0.279625
MSYG_0701	800.175	-0.0940222	0.0636955	-1.47612	0.139911	0.535193
MSYG_0702	298.99	0.0673616	0.125156	0.538223	0.590423	0.824384
MSYG_0703	712.358	-0.157742	0.131385	-1.20061	0.229902	0.606521
MSYG_0704	514.923	0.00531023	0.139307	0.0381189	0.969593	0.992772
MSYG_0705	263.242	0.113195	0.15928	0.710668	0.47729	0.770229
MSYG_0706	463.049	-0.0345599	0.0733798	-0.470973	0.63766	0.849525
MSYG_0707	89.0101	0.104013	0.171682	0.605846	0.544617	0.805439
MSYG_0708	519.51	-0.123893	0.0802012	-1.54477	0.122401	0.521678
MSYG_0709	220.58	-0.00257644	0.107739	-0.0239136	0.980921	0.996854
MSYG_0710	308.631	0.0553488	0.125035	0.442666	0.658008	0.858916
MSYG_0711	224.179	-0.0490459	0.0908799	-0.539678	0.589419	0.823977
MSYG_0712	103.372	-0.161439	0.146613	-1.10112	0.270843	0.642909
MSYG_0713	116.356	-0.204523	0.151967	-1.34584	0.178355	0.563498
MSYG_0714	1090.67	0.0674391	0.0617772	1.09165	0.274987	0.643234
MSYG_0715	317.432	-0.092295	0.101482	-0.909467	0.363104	0.697364
MSYG_0716	848.057	-0.0266055	0.0758526	-0.350753	0.725774	0.894895
MSYG_0717	194.502	-0.0627341	0.115839	-0.541562	0.58812	0.822906
MSYG_0718	579.678	-0.381244	0.17681	-2.15623	0.0310654	0.365536
MSYG_0719	296.428	-0.702875	0.215783	-3.25733	0.00112467	0.081223
MSYG_0720	194.275	-0.814168	0.239864	-3.39429	0.000688072	0.0717898
MSYG_0721	329.308	0.082325	0.0819364	1.00474	0.315021	0.666475
MSYG_0722	322.522	-0.277695	0.11404	-2.43507	0.0148888	0.279625
MSYG_0723	1185.2	-0.0915429	0.0855533	-1.07001	0.284615	0.648559
MSYG_0724	515.629	-0.0181874	0.0829311	-0.219307	0.826411	0.940754
MSYG_0725	1597.55	-0.19189	0.116909	-1.64136	0.100724	0.507037
MSYG_0726	457.248	-0.00509142	0.0809771	-0.0628748	0.949866	0.984086
MSYG_0727	437.21	0.0664889	0.0867508	0.766435	0.443417	0.7501
MSYG_0728	316.072	0.0770083	0.0980529	0.785375	0.432234	0.744596
MSYG_0729	590.09	0.161049	0.0813701	1.97921	0.0477922	0.422286
MSYG_0730	463.895	-0.0184588	0.0707354	-0.260955	0.794127	0.924212
MSYG_0731	650.776	-0.0108568	0.0778993	-0.13937	0.889158	0.962544
MSYG_0732	355.458	-0.0223631	0.088336	-0.253159	0.800145	0.926997
MSYG_0733	314.454	-0.233635	0.146971	-1.58967	0.11191	0.511362
MSYG_0734	251.805	0.0034516	0.0946219	0.0364778	0.970901	0.992772
MSYG_0735	488.977	0.18225	0.0992081	1.83705	0.0662027	0.456693
MSYG_0736	483.779	0.0715012	0.110444	0.647397	0.517375	0.791519
MSYG_0737	173.432	-0.0866919	0.11418	-0.759255	0.4477	0.752505
MSYG_0738	333.975	-0.186907	0.120055	-1.55684	0.119508	0.519812
MSYG_0739	172.234	-0.058093	0.150032	-0.387204	0.698605	0.880338
MSYG_0740	352.887	-0.0803597	0.124446	-0.64574	0.518448	0.791519
MSYG_0741	662.867	0.0826777	0.0834383	0.990884	0.321742	0.669447
MSYG_0742	420.116	-0.0550355	0.078365	-0.702297	0.482494	0.772367
MSYG_0743	146.986	-0.071938	0.108175	-0.665016	0.50604	0.78543
MSYG_0744	477.958	-0.162941	0.108666	-1.49946	0.133754	0.530598
MSYG_0745	643.721	-0.103624	0.146127	-0.709135	0.478241	0.770229
MSYG_0746	270.978	-0.233263	0.163673	-1.42518	0.154104	0.547203
MSYG_0747	291.908	-0.152159	0.115741	-1.31465	0.188628	0.572138
MSYG_0748	216.98	-0.137591	0.186414	-0.738096	0.460456	0.760854
MSYG_0749	568.464	0.0497888	0.0989871	0.502983	0.614976	0.8377
MSYG_0750	119.849	-0.0204774	0.136081	-0.15048	0.880386	0.958855
MSYG_0751	426.568	-0.234046	0.141561	-1.65332	0.0982656	0.503285
MSYG_0752	406.182	-0.00526789	0.103145	-0.0510726	0.959268	0.988678
MSYG_0753	513.068	-0.0508734	0.0785809	-0.647401	0.517373	0.791519
MSYG_0754	563.857	0.0508546	0.0669057	0.760094	0.447198	0.752505
MSYG_0755	229.065	-0.00124765	0.112366	-0.0111034	0.991141	1
MSYG_0756	213.763	-0.052787	0.0934007	-0.565168	0.57196	0.817842
MSYG_0757	428.104	0.0885812	0.135567	0.653413	0.51349	0.788926
MSYG_0758	554.171	-0.118859	0.182103	-0.652702	0.513948	0.789247
MSYG_0759	293.653	-0.20406	0.162949	-1.2523	0.210461	0.591704
MSYG_0760	1660.19	-0.264854	0.133157	-1.98903	0.0466976	0.421657
MSYG_0761	344.301	-0.297496	0.161824	-1.8384	0.066004	0.456693
MSYG_0762	162.917	-0.313219	0.17388	-1.80135	0.071647	0.469146
MSYG_0763	182.579	-0.0745608	0.120344	-0.619565	0.535544	0.799797
MSYG_0764	201.807	-0.00838485	0.112647	-0.0744348	0.940664	0.980503
MSYG_0765	50.9716	0.179061	0.291312	0.614672	0.538771	0.801988
MSYG_0766	1187.69	-0.0935676	0.0807214	-1.15914	0.246398	0.62238
MSYG_0767	468.363	-0.121043	0.237858	-0.508889	0.61083	0.835334
MSYG_0768	914.098	-0.293432	0.222363	-1.31961	0.186966	0.572138
MSYG_0769	2017.46	-0.044882	0.0817492	-0.54902	0.582992	0.820845
MSYG_0770	157.108	-0.145076	0.146696	-0.988958	0.322684	0.669447
MSYG_0771	434.428	0.0301357	0.0748874	0.402413	0.68738	0.876017
MSYG_0772	356.258	-0.185055	0.13545	-1.36622	0.171868	0.560332
MSYG_0773	222.802	-0.618146	0.200931	-3.07641	0.00209511	0.103838
MSYG_0774	610.967	-0.290643	0.137598	-2.11227	0.0346635	0.375183
MSYG_0775	393.08	-0.407806	0.223162	-1.8274	0.0676392	0.460544
MSYG_0776	193.343	-0.108638	0.150241	-0.723091	0.469624	0.76697
MSYG_0777	929.383	-0.223926	0.126278	-1.77327	0.0761838	0.477499
MSYG_0778	653.935	-0.349333	0.178255	-1.95974	0.0500264	0.425322
MSYG_0779	627.86	-0.0730869	0.0789139	-0.92616	0.354363	0.69053
MSYG_0780	612.055	-0.372165	0.158113	-2.35379	0.0185832	0.302958
MSYG_0781	152.044	-0.131873	0.123724	-1.06587	0.286482	0.648559
MSYG_0782	190.794	-0.0826502	0.107076	-0.771884	0.440183	0.749226
MSYG_0783	343.349	0.0976786	0.0779335	1.25336	0.210075	0.591704
MSYG_0784	503.343	-0.118801	0.103051	-1.15283	0.24898	0.625149
MSYG_0785	685.299	0.0995042	0.0621932	1.59992	0.109616	0.511362
MSYG_0786	421.497	0.05099	0.0915132	0.557187	0.5774	0.818546
MSYG_0787	175.373	0.106585	0.134845	0.790423	0.429281	0.742635
MSYG_0788	678.321	-0.275465	0.12658	-2.17621	0.0295396	0.365046
MSYG_0789	129.298	0.0378879	0.127934	0.296152	0.767114	0.9117
MSYG_0790	158.936	-0.415885	0.182339	-2.28083	0.0225584	0.329693
MSYG_0791	360.403	-0.101676	0.092844	-1.09513	0.27346	0.642914
MSYG_0792	124.417	-0.151735	0.15675	-0.968008	0.333041	0.673941
MSYG_0793	270.331	0.00915521	0.0944891	0.0968917	0.922812	0.97465
MSYG_0794	333.05	-0.234699	0.14584	-1.60929	0.107554	0.511362
MSYG_0795	814.925	-0.195848	0.102769	-1.9057	0.0566886	0.44203
MSYG_0796	280.31	-0.0528515	0.113384	-0.466127	0.641125	0.851664
MSYG_0797	387.099	-0.0846335	0.127791	-0.66228	0.507792	0.785653
MSYG_0798	324.493	0.0205652	0.0918432	0.223916	0.822822	0.939803
MSYG_0799	661.002	0.113879	0.117077	0.972683	0.330711	0.672202
MSYG_0800	332.233	0.108999	0.100728	1.08211	0.279203	0.645708
MSYG_0801	288.973	0.0415374	0.0897691	0.462714	0.643569	0.852115
MSYG_0802	61.0171	-0.08349	0.181029	-0.461198	0.644657	0.852756
MSYG_0803	330.275	0.0393926	0.083231	0.473292	0.636005	0.849363
MSYG_0804	869.329	-0.10077	0.0893076	-1.12835	0.259171	0.633261
MSYG_0805	307.54	-0.381451	0.129667	-2.94177	0.00326345	0.125915
MSYG_0806	87.3556	-0.128891	0.155349	-0.829689	0.406715	0.729681
MSYG_0807	162.887	0.0128956	0.142155	0.0907149	0.927719	0.975732
MSYG_0808	192.296	-0.15839	0.185389	-0.854363	0.392904	0.717277
MSYG_0809	269.167	-0.465713	0.1533	-3.03792	0.00238213	0.109315
MSYG_0810	332.221	-0.211044	0.140954	-1.49725	0.134327	0.530598
MSYG_0811	141.472	-0.279534	0.192426	-1.45268	0.146311	0.542805
MSYG_0812	336.654	-0.115726	0.134034	-0.863404	0.387916	0.715231
MSYG_0813	279.054	-0.488574	0.148289	-3.29475	0.000985084	0.0806621
MSYG_0814	502.951	-0.260557	0.181609	-1.43471	0.15137	0.544528
MSYG_0815	369.102	-0.334083	0.125077	-2.67102	0.00756211	0.205956
MSYG_0816	337.225	-0.0466443	0.105993	-0.44007	0.659886	0.859914
MSYG_0817	378.107	-0.0949864	0.0959428	-0.990032	0.322159	0.669447
MSYG_0818	277.642	0.0442748	0.0978796	0.45234	0.651024	0.856076
MSYG_0819	89.6262	0.136557	0.156455	0.872818	0.382762	0.710581
MSYG_0820	299.408	-0.00836233	0.0876556	-0.0953998	0.923997	0.97465
MSYG_0821	168.656	-0.0488724	0.12627	-0.387045	0.698723	0.880338
MSYG_0822	88.1611	0.0462737	0.163906	0.282318	0.7777	0.917618
MSYG_0823	138.871	0.0622692	0.203736	0.305637	0.759881	0.910968
MSYG_0824	829.719	0.0680278	0.0634108	1.07281	0.283356	0.648559
MSYG_0825	228.028	0.0466174	0.165354	0.281925	0.778001	0.917618
MSYG_0826	576.149	0.128381	0.133902	0.958774	0.337673	0.678612
MSYG_0827	416.137	0.144311	0.121896	1.18388	0.236459	0.612196
MSYG_0828	684.302	-0.322331	0.132518	-2.43235	0.015001	0.279625
MSYG_0829	648.173	-0.249684	0.113429	-2.20124	0.0277193	0.356502
MSYG_0830	39.6055	-0.944324	0.335559	-2.81418	0.00489015	0.155078
MSYG_0831	5.24192	0.353533	0.76736	0.460714	0.645004	0.852756
MSYG_0832	274.723	0.0390361	0.106167	0.367685	0.713108	0.889464
MSYG_0833	546.418	-0.0995321	0.115746	-0.859921	0.389833	0.715672
MSYG_0834	330.857	-0.438759	0.150019	-2.92469	0.00344799	0.128502
MSYG_0835	395.605	-0.2156	0.13222	-1.63062	0.102971	0.507037
MSYG_0836	251.601	-0.167616	0.271978	-0.616284	0.537707	0.801024
MSYG_0837	212.766	-0.36929	0.154877	-2.38441	0.0171063	0.295531
MSYG_0838	213.943	-0.26018	0.114324	-2.2758	0.0228578	0.329693
MSYG_0839	249.87	-0.878217	0.265546	-3.30722	0.00094228	0.0806621
MSYG_0840	357.292	0.097046	0.0892068	1.08788	0.27665	0.643663
MSYG_0841	199.007	0.0807403	0.103395	0.780889	0.434868	0.745887
MSYG_0842	905.172	-0.146696	0.0802672	-1.82759	0.0676107	0.460544
MSYG_0843	223.882	0.00707027	0.0960464	0.0736131	0.941318	0.980503
MSYG_0844	1503.42	-0.063206	0.0854608	-0.739591	0.459548	0.760167
MSYG_0845	290.967	-0.104105	0.0914122	-1.13886	0.254763	0.629094
MSYG_0846	256.214	-0.0294061	0.104334	-0.281847	0.778061	0.917618
MSYG_0847	212.344	-0.135364	0.133957	-1.0105	0.312254	0.666475
MSYG_0848	503.125	0.0560637	0.0749692	0.747823	0.454567	0.756794
MSYG_0849	117.042	0.156736	0.138777	1.12941	0.258723	0.633261
MSYG_0850	406.489	-0.293378	0.185044	-1.58545	0.112864	0.512813
MSYG_0851	195.292	-0.108205	0.162967	-0.663966	0.506712	0.78543
MSYG_0852	147.659	-0.0583713	0.191759	-0.3044	0.760823	0.910968
MSYG_0853	403.678	-0.0818888	0.174349	-0.469683	0.638582	0.849777
MSYG_0854	315.832	-0.14069	0.189437	-0.742674	0.457679	0.758702
MSYG_0855	270.112	-0.182819	0.163033	-1.12136	0.262134	0.634255
MSYG_0856	225.046	0.01239	0.152458	0.081268	0.935229	0.978676
MSYG_0857	122.282	0.362268	0.19191	1.8877	0.0590665	0.449061
MSYG_0858	408.016	-0.0108558	0.133244	-0.0814725	0.935066	0.978676
MSYG_0859	689.542	-0.176841	0.136212	-1.29827	0.194193	0.578953
MSYG_0860	506.62	0.147061	0.13831	1.06328	0.287657	0.648559
MSYG_0861	289.444	-0.135845	0.134986	-1.00636	0.314242	0.666475
MSYG_0862	214.987	-0.0329466	0.154405	-0.213378	0.831033	0.941108
MSYG_0863	553.627	-0.0730919	0.0709659	-1.02996	0.30303	0.660623
MSYG_0864	71.9143	-0.28865	0.204151	-1.4139	0.15739	0.549239
MSYG_0865	203.272	-0.0113775	0.0995426	-0.114298	0.909002	0.971308
MSYG_0866	2057.83	-0.198101	0.124169	-1.59542	0.110618	0.511362
MSYG_0867	157.415	-0.186157	0.119665	-1.55564	0.119793	0.519812
MSYG_0868	222.184	-0.0441167	0.0955158	-0.461878	0.644169	0.852387
MSYG_0869	345.002	-0.113211	0.0840124	-1.34755	0.177802	0.563498
MSYG_0870	496.871	-0.0709737	0.0752384	-0.943317	0.345519	0.683865
MSYG_0871	292.471	0.0292231	0.0893691	0.326993	0.743673	0.903376
MSYG_0872	624.29	0.0747469	0.0706474	1.05803	0.290043	0.650607
MSYG_0873	673.819	-0.285629	0.122604	-2.32968	0.0198229	0.310067
MSYG_0874	1171.69	-0.105864	0.0894304	-1.18376	0.236509	0.612196
MSYG_0875	506.633	-0.159985	0.143294	-1.11649	0.264214	0.636147
MSYG_0876	182.434	-0.0554166	0.150561	-0.368067	0.712824	0.889464
MSYG_0877	152.161	-0.286555	0.166202	-1.72414	0.0846822	0.484055
MSYG_0878	218.442	-0.128561	0.10655	-1.20658	0.227595	0.604222
MSYG_0879	109.034	-0.00962094	0.179793	-0.0535112	0.957325	0.987834
MSYG_0880	371.334	-0.0877292	0.120275	-0.729404	0.465755	0.764272
MSYG_0881	510.507	0.0405124	0.102661	0.394622	0.693122	0.879145
MSYG_0882	401.359	-0.00846687	0.0795317	-0.106459	0.915218	0.97391
MSYG_0883	374.731	-0.363207	0.109341	-3.32178	0.000894442	0.0806621
MSYG_0884	329.792	-0.197026	0.148705	-1.32495	0.185189	0.569718
MSYG_0885	507.796	-0.279884	0.15158	-1.84645	0.0648274	0.456693
MSYG_0886	112.845	0.0889083	0.161679	0.549905	0.582384	0.820335
MSYG_0887	235.38	-0.294093	0.10302	-2.85473	0.00430728	0.147724
MSYG_0888	836.874	-0.00538434	0.0863339	-0.0623665	0.950271	0.984285
MSYG_0889	547.489	0.0153348	0.0794132	0.193101	0.84688	0.947343
MSYG_0890	1429.61	-0.165968	0.0972706	-1.70625	0.0879608	0.48833
MSYG_0891	98.8472	-1.08517	0.345672	-3.13929	0.00169358	0.0996946
MSYG_0892	382.078	-0.32546	0.161058	-2.02077	0.0433038	0.409177
MSYG_0893	600.544	-0.444027	0.155203	-2.86094	0.00422391	0.145946
MSYG_0894	203.915	-0.0658155	0.141272	-0.465879	0.641302	0.851664
MSYG_0895	482.577	0.0613769	0.116748	0.525722	0.599081	0.828833
MSYG_0896	762.332	-0.0203616	0.130982	-0.155453	0.876464	0.958639
MSYG_0897	525.18	-0.150718	0.113635	-1.32634	0.184727	0.569051
MSYG_0898	101.541	-0.162484	0.181502	-0.895218	0.370671	0.70211
MSYG_0899	130.803	0.192339	0.217376	0.884825	0.376251	0.705566
MSYG_0900	54.8346	0.593736	0.60662	0.97876	0.327698	0.671552
MSYG_0901	429.704	0.997528	1.10101	0.906011	0.36493	0.697908
MSYG_0902	194.031	0.765885	1.05182	0.728154	0.466519	0.764673
MSYG_0903	54.6978	0.696432	1.17744	0.591478	0.5542	0.811651
MSYG_0904	142.225	-0.143786	0.232778	-0.617694	0.536777	0.800669
MSYG_0905	103.81	-0.00822345	0.179698	-0.0457626	0.963499	0.98985
MSYG_0906	217.969	-0.141172	0.130205	-1.08422	0.278265	0.644506
MSYG_0907	242.334	-0.0328319	0.102294	-0.320956	0.748244	0.905616
MSYG_0908	1068.54	-0.196739	0.103815	-1.8951	0.0580792	0.447307
MSYG_0909	1083.79	0.177881	0.0713754	2.49219	0.012696	0.263598
MSYG_0910	197.131	0.0875764	0.154579	0.566549	0.571021	0.817268
MSYG_0911	410.327	0.331628	0.204563	1.62115	0.104984	0.510586
MSYG_0912	513.611	0.251908	0.111248	2.26438	0.023551	0.334113
MSYG_0913	336.167	0.421975	0.205467	2.05374	0.0400008	0.400669
MSYG_0914	229.639	0.189931	0.18962	1.00164	0.316518	0.667644
MSYG_0915	136.901	0.331683	0.26676	1.24338	0.21373	0.593266
MSYG_0916	773.223	0.222399	0.114906	1.93548	0.0529308	0.431546
MSYG_0917	312.689	-0.165097	0.115171	-1.4335	0.151715	0.544528
MSYG_0918	349.084	-0.0854504	0.0876657	-0.97473	0.329694	0.672164
MSYG_0919	334.845	-0.191781	0.120202	-1.59549	0.110603	0.511362
MSYG_0920	228.296	-0.171074	0.139588	-1.22557	0.220362	0.600789
MSYG_0921	591.085	-0.446909	0.162291	-2.75374	0.00589179	0.178294
MSYG_0922	229.489	-0.141327	0.13493	-1.04741	0.29491	0.654165
MSYG_0923	161.966	-0.189622	0.146961	-1.29028	0.196953	0.580823
MSYG_0924	86.7949	0.0185051	0.189289	0.0977612	0.922122	0.97465
MSYG_0925	54.6075	0.0689872	0.23245	0.296783	0.766632	0.9117
MSYG_0926	182.855	-0.125872	0.182938	-0.688061	0.491414	0.775926
MSYG_0927	419.859	-0.0866562	0.200256	-0.432726	0.665214	0.86297
MSYG_0928	583.033	-0.0293871	0.0854294	-0.343992	0.730852	0.898082
MSYG_0929	135.25	-0.292689	0.17321	-1.68979	0.0910677	0.492878
MSYG_0930	236.641	-0.276433	0.146201	-1.89078	0.0586543	0.448875
MSYG_0931	133.614	-0.288775	0.178053	-1.62185	0.104836	0.510414
MSYG_0932	318.141	-0.0872748	0.141368	-0.617359	0.536998	0.800741
MSYG_0933	274.596	-0.108062	0.0913367	-1.18312	0.236761	0.612196
MSYG_0934	138.961	0.0136346	0.167348	0.0814745	0.935065	0.978676
MSYG_0935	436.123	0.063265	0.0782018	0.808997	0.418517	0.735881
MSYG_0936	659.894	-0.00112491	0.0677915	-0.0165937	0.986761	0.99906
MSYG_0937	936.803	-0.0785186	0.113583	-0.69129	0.489383	0.775926
MSYG_0938	123.547	0.00140579	0.136813	0.0102753	0.991802	1
MSYG_0939	81.0274	0.198263	0.177053	1.11979	0.262803	0.635061
MSYG_0940	453.939	0.00541751	0.0820956	0.0659902	0.947386	0.983037
MSYG_0941	339.865	-0.0862185	0.147229	-0.585608	0.558139	0.811651
MSYG_0942	108.817	-0.186173	0.244887	-0.760242	0.44711	0.752505
MSYG_0943	569.931	-0.0717353	0.0750763	-0.955498	0.339326	0.678612
MSYG_0944	197.629	-0.122685	0.131723	-0.931383	0.351656	0.689468
MSYG_0945	25.6823	-0.151773	0.321338	-0.472314	0.636702	0.849363
MSYG_0946	59.3833	-0.0866363	0.230826	-0.375332	0.707413	0.88556
MSYG_0947	619.249	0.0925852	0.0891937	1.03802	0.299259	0.659252
MSYG_0948	136.745	-0.144343	0.155386	-0.928932	0.352924	0.689468
MSYG_0949	112.334	0.0359108	0.16057	0.223645	0.823033	0.939803
MSYG_0950	1676.17	-0.438909	0.118555	-3.70216	0.000213774	0.034778
MSYG_0951	331.115	-0.0794101	0.0840557	-0.944731	0.344796	0.683564
MSYG_0952	166.358	-0.101136	0.142936	-0.707563	0.479217	0.770229
MSYG_0953	650.047	-0.127794	0.123098	-1.03815	0.299201	0.659252
MSYG_0954	43.6532	-0.030832	0.205385	-0.150119	0.880671	0.958855
MSYG_0955	326.229	-0.267813	0.198547	-1.34887	0.17738	0.563498
MSYG_0956	464.554	-0.0137818	0.14835	-0.0929006	0.925983	0.975361
MSYG_0957	205.362	-0.0144832	0.116033	-0.12482	0.900666	0.967313
MSYG_0958	236.193	0.0722752	0.12702	0.569009	0.56935	0.815911
MSYG_0959	794.542	0.0395613	0.0854119	0.463183	0.643233	0.852115
MSYG_0960	504.872	-0.0382009	0.0938569	-0.407012	0.683999	0.873258
MSYG_0961	219.523	-0.315318	0.236753	-1.33184	0.182912	0.567938
MSYG_0962	351.835	-0.433375	0.171089	-2.53304	0.0113077	0.251704
MSYG_0963	133.638	-0.104697	0.147693	-0.708879	0.4784	0.770229
MSYG_0964	170.558	-0.0149073	0.116592	-0.127859	0.898261	0.966614
MSYG_0965	131.672	0.146985	0.189773	0.774527	0.438619	0.748665
MSYG_0966	658.38	-0.0245632	0.0815789	-0.301098	0.76334	0.911366
MSYG_0967	107.908	-0.402755	0.191163	-2.10686	0.0351293	0.376824
MSYG_0968	87.9437	-0.224027	0.181891	-1.23165	0.218079	0.598876
MSYG_0969	332.519	0.139103	0.118249	1.17635	0.239453	0.614229
MSYG_0970	1095.59	0.109545	0.0890271	1.23047	0.218521	0.598931
MSYG_0971	488.932	0.0138122	0.0788664	0.175134	0.860974	0.952979
MSYG_0972	277.24	-0.227747	0.228238	-0.997846	0.318354	0.667688
MSYG_0973	267.207	-0.0913913	0.1292	-0.707365	0.479339	0.770229
MSYG_0974	300.227	-0.280986	0.149548	-1.8789	0.0602575	0.450905
MSYG_0975	269.984	-0.114948	0.133561	-0.860637	0.389438	0.715231
MSYG_0976	276.92	-0.120515	0.15752	-0.765078	0.444225	0.751085
MSYG_0977	136.6	-0.495595	0.260282	-1.90407	0.0569006	0.44203
MSYG_0978	116.737	-0.100434	0.229306	-0.437992	0.661392	0.860907
MSYG_0979	44.0722	-0.0443857	0.22782	-0.194827	0.845528	0.946422
MSYG_0980	277.948	-0.217362	0.155686	-1.39616	0.162667	0.553694
MSYG_0981	331.629	-1.38434	0.374731	-3.69422	0.000220561	0.034778
MSYG_0982	161.355	-1.23691	0.315205	-3.92414	8.70397e-05	0.0170449
MSYG_0983	256.032	-0.223988	0.128682	-1.74063	0.0817477	0.482085
MSYG_0984	428.91	0.17805	0.14184	1.25529	0.209375	0.591462
MSYG_0985	991.539	0.309915	0.123056	2.51849	0.0117858	0.256742
MSYG_0986	329.23	0.366914	0.161069	2.278	0.0227268	0.329693
MSYG_0987	379.764	0.138051	0.141855	0.973186	0.330461	0.672202
MSYG_0988	880.828	0.144222	0.0742864	1.94143	0.0522067	0.429338
MSYG_0989	166.369	0.230037	0.146679	1.5683	0.11681	0.516183
MSYG_0990	187.898	0.307337	0.17704	1.73597	0.0825688	0.482085
MSYG_0991	596.199	-0.0488422	0.085843	-0.568972	0.569375	0.815911
MSYG_0992	125.667	0.0434961	0.153346	0.283648	0.77668	0.917618
MSYG_0993	113.072	0.0597158	0.159324	0.374808	0.707804	0.885711
MSYG_0994	366.485	0.129617	0.14387	0.900929	0.367626	0.699858
MSYG_0995	138.576	0.0865012	0.136286	0.634705	0.525621	0.794264
MSYG_0996	359.465	0.0598924	0.0802893	0.745958	0.455693	0.757339
MSYG_0997	333.122	0.102235	0.0815139	1.25421	0.209767	0.591704
MSYG_0998	358.241	0.0551655	0.0964717	0.571831	0.567437	0.815349
MSYG_0999	152.824	0.175035	0.236169	0.741144	0.458606	0.759423
MSYG_1000	353.002	0.150663	0.0991351	1.51977	0.128568	0.529492
MSYG_1001	644.731	0.149118	0.0773638	1.92749	0.0539183	0.431546
MSYG_1002	485.254	0.0871042	0.0841235	1.03543	0.300467	0.660571
MSYG_1003	308.132	0.129632	0.090417	1.43371	0.151654	0.544528
MSYG_1004	400.774	0.0939397	0.0910202	1.03207	0.302037	0.66062
MSYG_1005	541.647	0.137563	0.097832	1.40611	0.159691	0.550853
MSYG_1006	337.854	0.171826	0.108759	1.57988	0.114134	0.513456
MSYG_1007	449.183	0.208009	0.125632	1.65571	0.0977813	0.502113
MSYG_1008	64.6994	-0.221742	0.173606	-1.27727	0.201507	0.583844
MSYG_1009	625.311	-0.0916322	0.0762144	-1.2023	0.229249	0.60549
MSYG_1010	435.761	-0.245233	0.107871	-2.27339	0.0230024	0.330749
MSYG_1011	917.192	-0.107359	0.105934	-1.01345	0.310846	0.666388
MSYG_1012	454.294	-0.0100474	0.0778272	-0.129099	0.897279	0.966365
MSYG_1013	165.742	-0.287981	0.196119	-1.4684	0.141996	0.537564
MSYG_1014	99.6978	-0.355854	0.206153	-1.72617	0.0843176	0.484055
MSYG_1015	268.199	0.0116328	0.088806	0.130991	0.895782	0.965427
MSYG_1016	211.349	-0.0233575	0.155597	-0.150116	0.880673	0.958855
MSYG_1017	61.5264	-0.0149474	0.216047	-0.0691861	0.944841	0.981833
MSYG_1018	48.195	-0.129442	0.229777	-0.563339	0.573204	0.817854
MSYG_1019	274.654	-0.221121	0.252214	-0.876718	0.38064	0.708915
MSYG_1020	445.015	0.161719	0.242228	0.667629	0.504371	0.785205
MSYG_1021	263.004	0.0987387	0.0975767	1.01191	0.311582	0.666475
MSYG_1022	819.521	-0.207314	0.163194	-1.27036	0.203958	0.583997
MSYG_1023	498.543	-0.116236	0.0865257	-1.34337	0.179151	0.563498
MSYG_1024	426.349	-0.0769315	0.0962259	-0.799488	0.424008	0.738728
MSYG_1025	90.1556	0.185629	0.151872	1.22228	0.221603	0.600789
MSYG_1026	177.769	0.0946897	0.100462	0.942542	0.345915	0.683865
MSYG_1027	400.019	-0.0296222	0.121888	-0.243027	0.807984	0.931284
MSYG_1028	328.665	-0.324475	0.164991	-1.96662	0.0492266	0.425322
MSYG_1029	163.705	0.0968682	0.136826	0.707965	0.478967	0.770229
MSYG_1030	798.799	-0.00817758	0.0696165	-0.117466	0.906491	0.970363
MSYG_1031	677.296	-0.00354299	0.0703137	-0.0503884	0.959813	0.988678
MSYG_1032	898.388	-0.264003	0.117527	-2.24632	0.0246835	0.341148
MSYG_1033	427.337	-0.217917	0.0875501	-2.48905	0.0128083	0.263722
MSYG_1034	208.395	-0.0188044	0.108863	-0.172735	0.862859	0.954516
MSYG_1035	1224.28	-0.205433	0.0863488	-2.37911	0.0173544	0.296964
MSYG_1036	101.479	-0.267408	0.149236	-1.79184	0.0731585	0.469146
MSYG_1037	216.396	-0.123949	0.138734	-0.893424	0.37163	0.702305
MSYG_1038	182.712	0.000127338	0.113215	0.00112475	0.999103	1
MSYG_1039	557.407	-0.244157	0.17121	-1.42607	0.15385	0.547203
MSYG_1040	144.279	-0.132324	0.224608	-0.589135	0.555771	0.811651
MSYG_1041	305.881	-0.361787	0.229028	-1.57967	0.114183	0.513456
MSYG_1042	193.486	-0.457339	0.195751	-2.33634	0.0194736	0.307723
MSYG_1043	162.836	-0.111662	0.155661	-0.717339	0.473165	0.76872
MSYG_1044	168.046	-0.427877	0.228169	-1.87526	0.0607565	0.450905
MSYG_1045	282.306	0.068823	0.0950931	0.723743	0.469224	0.766659
MSYG_1046	611.509	-0.0540321	0.0920636	-0.5869	0.557271	0.811651
MSYG_1047	257.897	-0.305174	0.148885	-2.04973	0.0403909	0.400669
MSYG_1048	125.701	0.15248	0.205955	0.740355	0.459085	0.759672
MSYG_1049	203.204	-0.133013	0.107201	-1.24079	0.214684	0.594134
MSYG_1050	284.195	0.0423123	0.097581	0.433612	0.66457	0.86297
MSYG_1051	578.828	-0.0674581	0.0813828	-0.828899	0.407162	0.729681
MSYG_1052	135.193	0.209627	0.164471	1.27456	0.202467	0.583844
MSYG_1053	837.545	0.0948254	0.108456	0.874323	0.381943	0.709913
MSYG_1054	356.164	0.0461833	0.12472	0.370296	0.711162	0.888473
MSYG_1055	1054.71	-0.017302	0.0851843	-0.203112	0.839047	0.943314
MSYG_1056	444.039	0.150486	0.111334	1.35166	0.176483	0.563498
MSYG_1057	307.73	0.306993	0.134857	2.27644	0.0228198	0.329693
MSYG_1058	108.973	0.113685	0.277618	0.4095	0.682172	0.873258
MSYG_1059	194.902	0.19992	0.170414	1.17314	0.240738	0.615132
MSYG_1060	625.45	0.0498505	0.109362	0.455829	0.648513	0.855635
MSYG_1061	231.366	0.167412	0.178875	0.935914	0.349317	0.68706
MSYG_1062	202.696	-0.142226	0.111663	-1.27371	0.202767	0.583844
MSYG_1063	216.25	0.377408	0.177661	2.12432	0.0336437	0.373783
MSYG_1064	611.754	0.283448	0.0944485	3.00108	0.0026902	0.11533
MSYG_1065	3614.96	0.0383769	0.163483	0.234745	0.814406	0.934962
MSYG_1066	629.341	-1.07974	0.350706	-3.07877	0.00207858	0.103838
MSYG_1067	335.449	-0.0685021	0.0953413	-0.718493	0.472453	0.768069
MSYG_1068	281.625	0.0274648	0.0921462	0.298057	0.76566	0.9117
MSYG_1069	1035.77	-0.00182462	0.0917283	-0.0198915	0.98413	0.997447
MSYG_1070	261.104	0.0932407	0.120444	0.774143	0.438846	0.748665
MSYG_1071	195.215	-0.664122	0.305528	-2.17369	0.0297287	0.365058
MSYG_1072	1264.23	0.138144	0.0537814	2.56862	0.0102105	0.239972
MSYG_1073	281.664	0.256712	0.139797	1.83632	0.0663097	0.456693
MSYG_1074	81.6421	0.178531	0.240744	0.741582	0.458341	0.759423
MSYG_1075	654.692	-0.0274717	0.10432	-0.263341	0.792288	0.923073
MSYG_1076	833.461	-0.00256553	0.11557	-0.022199	0.982289	0.996959
MSYG_1077	642.968	0.116056	0.117863	0.984667	0.324788	0.66963
MSYG_1078	262.718	0.353969	0.191805	1.84547	0.0649697	0.456693
MSYG_1079	84.1936	0.19766	0.21775	0.907737	0.364017	0.697599
MSYG_1080	1180.75	0.200284	0.139001	1.44087	0.14962	0.544013
MSYG_1081	409.686	-0.0761546	0.106562	-0.714649	0.474826	0.769291
MSYG_1082	172.769	0.108576	0.133088	0.815822	0.414602	0.734918
MSYG_1083	261.03	0.153129	0.127488	1.20112	0.229704	0.606346
MSYG_1084	514.379	0.145831	0.112929	1.29135	0.196584	0.580104
MSYG_1085	371.792	0.0993503	0.117875	0.842844	0.399316	0.723055
MSYG_1086	163.827	0.0818668	0.119454	0.68534	0.493129	0.775926
MSYG_1087	325.155	0.0909832	0.0895406	1.01611	0.309577	0.665123
MSYG_1088	8.47632	0.228076	0.505711	0.451001	0.651989	0.856703
MSYG_1089	160.796	0.263688	0.209714	1.25737	0.208619	0.590842
MSYG_1090	377.847	0.378806	0.247962	1.52768	0.126592	0.528989
MSYG_1091	767.296	0.0215493	0.067164	0.320846	0.748327	0.905616
MSYG_1092	168.212	0.33041	0.190192	1.73725	0.0823439	0.482085
MSYG_1093	238.554	-0.0875978	0.0951133	-0.920983	0.357059	0.693159
MSYG_1094	534.415	0.128197	0.0819838	1.56368	0.117892	0.51693
MSYG_1095	688.33	0.0798617	0.0634954	1.25776	0.20848	0.590842
MSYG_1096	200.696	0.0676634	0.122818	0.550926	0.581685	0.819848
MSYG_1097	478.048	-0.0324354	0.0844005	-0.384304	0.700753	0.881415
MSYG_1098	1422.04	0.0718959	0.0729395	0.985692	0.324284	0.66963
MSYG_1099	617.975	0.233523	0.101479	2.30118	0.0213813	0.322461
MSYG_1100	274.06	0.010788	0.0890624	0.121129	0.903589	0.969103
MSYG_1101	113.234	0.0629221	0.135886	0.463049	0.643329	0.852115
MSYG_1102	142.508	-0.120177	0.1576	-0.762547	0.445734	0.751575
MSYG_1103	230.041	-0.0295593	0.106248	-0.278211	0.78085	0.919231
MSYG_1104	214.769	-0.16357	0.238619	-0.685486	0.493037	0.775926
MSYG_1105	147.618	-0.106628	0.255046	-0.418073	0.675893	0.870693
MSYG_1106	271.366	-0.540422	0.200854	-2.69062	0.00713186	0.200124
MSYG_1107	287.202	-0.243922	0.210326	-1.15973	0.246158	0.622114
MSYG_1108	27.8101	0.481014	0.321874	1.49441	0.135067	0.531233
MSYG_1109	357.13	-0.255546	0.192682	-1.32626	0.184755	0.569051
MSYG_1110	105.457	-0.258257	0.144892	-1.78241	0.0746829	0.473281
MSYG_1111	189.161	-0.348519	0.207099	-1.68286	0.0924014	0.492878
MSYG_1112	517.189	-0.0644182	0.0856907	-0.751753	0.4522	0.754753
MSYG_1113	529.756	-0.0643186	0.0820079	-0.784298	0.432866	0.744887
MSYG_1114	364.709	0.134072	0.169048	0.793101	0.427719	0.741456
MSYG_1115	747.876	0.297337	0.163921	1.81391	0.0696915	0.466324
MSYG_1116	52.8015	-0.0491776	0.212232	-0.231716	0.816759	0.936724
MSYG_1117	157.767	0.36547	0.267099	1.3683	0.171219	0.560243
MSYG_1118	198.025	0.156784	0.171842	0.912372	0.361573	0.697364
MSYG_1119	1152.99	0.1443	0.0649609	2.22134	0.0263281	0.355391
MSYG_1120	770.366	0.0315424	0.0681122	0.463094	0.643297	0.852115
MSYG_1121	565.431	0.195839	0.116365	1.68298	0.0923788	0.492878
MSYG_1122	705.249	0.0835382	0.0840378	0.994054	0.320196	0.668788
MSYG_1123	611.066	0.018898	0.0696784	0.271218	0.786224	0.921077
MSYG_1124	395.432	0.0457296	0.140177	0.326228	0.744252	0.903376
MSYG_1125	223.976	0.0791717	0.202844	0.390308	0.696309	0.879808
MSYG_1126	387.077	0.31276	0.178745	1.74976	0.0801598	0.482085
MSYG_1127	241.967	0.217052	0.246541	0.88039	0.378648	0.707197
MSYG_1128	123.301	0.14921	0.154604	0.965113	0.334488	0.675395
MSYG_1129	262.78	0.302732	0.19026	1.59115	0.111576	0.511362
MSYG_1130	136.704	-0.0178865	0.110767	-0.161478	0.871717	0.956585
MSYG_1131	696.078	0.0272998	0.0739633	0.3691	0.712053	0.889346
MSYG_1132	171.15	0.0888655	0.121895	0.729032	0.465982	0.764272
MSYG_1133	201.303	-0.100107	0.10206	-0.980862	0.326661	0.671002
MSYG_1134	279.889	-0.0212778	0.103763	-0.205061	0.837524	0.942959
MSYG_1135	453.713	0.0887211	0.105282	0.842702	0.399395	0.723055
MSYG_1136	122.908	0.159566	0.187676	0.850219	0.395203	0.718693
MSYG_1137	662.701	0.212173	0.16191	1.31044	0.190049	0.573241
MSYG_1138	271.242	-0.0336647	0.100002	-0.336639	0.736389	0.900788
MSYG_1139	298.454	0.100466	0.131755	0.762519	0.44575	0.751575
MSYG_1140	150.27	0.0568385	0.126486	0.449365	0.653168	0.856703
MSYG_1141	868.759	0.224147	0.0870863	2.57385	0.0100574	0.238799
MSYG_1142	388.788	0.113892	0.107675	1.05774	0.290174	0.650607
MSYG_1143	318.721	-0.0194349	0.129583	-0.149981	0.88078	0.958855
MSYG_1144	776.227	-0.0532406	0.131281	-0.405548	0.685075	0.874016
MSYG_1145	473.342	0.0156051	0.0751959	0.207526	0.835599	0.94132
MSYG_1146	1301.62	0.0660696	0.0879877	0.750896	0.452715	0.755069
MSYG_1147	225.32	-0.0434452	0.108465	-0.400545	0.688755	0.876563
MSYG_1148	111.19	-0.0468352	0.138628	-0.337849	0.735477	0.900386
MSYG_1149	167.965	-0.100054	0.176607	-0.566537	0.571029	0.817268
MSYG_1150	421.712	-0.0869705	0.100907	-0.861889	0.388749	0.715231
MSYG_1151	451.286	0.055082	0.109446	0.503278	0.614769	0.8377
MSYG_1152	841.953	0.121594	0.0864855	1.40594	0.15974	0.550853
MSYG_1153	314.101	0.0781522	0.0996612	0.784179	0.432935	0.744887
MSYG_1154	159.117	0.164098	0.130055	1.26176	0.207034	0.588614
MSYG_1155	26.0865	0.0888067	0.286857	0.309586	0.756876	0.909981
MSYG_1156	2139.74	-0.0803742	0.128638	-0.624808	0.532097	0.799308
MSYG_1157	187.084	0.0909913	0.126852	0.717304	0.473186	0.76872
MSYG_1158	159.573	0.169033	0.15163	1.11477	0.264948	0.637251
MSYG_1159	3024.28	0.13985	0.0902253	1.55001	0.121139	0.521257
MSYG_1160	75.5602	-0.154558	0.172823	-0.894317	0.371153	0.702215
MSYG_1161	598.975	0.0140657	0.0927942	0.15158	0.879518	0.958639
MSYG_1162	269.881	-0.0155788	0.104582	-0.148963	0.881583	0.95931
MSYG_1163	1114.13	-0.0199455	0.0761996	-0.261753	0.793512	0.923876
MSYG_1164	163.808	0.0381702	0.117075	0.326032	0.7444	0.903376
MSYG_1165	235.684	0.10805	0.157644	0.685405	0.493088	0.775926
MSYG_1166	479.3	0.209434	0.150534	1.39127	0.164143	0.55595
MSYG_1167	205.591	0.162283	0.117961	1.37573	0.168905	0.558592
MSYG_1168	371.137	-0.152518	0.120623	-1.26441	0.206081	0.587173
MSYG_1169	326.804	-0.184362	0.133172	-1.38439	0.166239	0.558592
MSYG_1170	190.783	0.0837174	0.103343	0.810095	0.417886	0.73567
MSYG_1171	375.242	0.05311	0.0785013	0.676549	0.498692	0.780577
MSYG_1172	309.905	-0.220795	0.126464	-1.74591	0.0808273	0.482085
MSYG_1173	497.236	-0.207069	0.142085	-1.45735	0.145019	0.540609
MSYG_1174	290.724	-0.0721639	0.129215	-0.558481	0.576516	0.818546
MSYG_1175	84.1061	-0.448905	0.19713	-2.2772	0.0227741	0.329693
MSYG_1176	396.717	-0.487184	0.197973	-2.46087	0.0138602	0.276606
MSYG_1177	97.8093	-0.0311534	0.14768	-0.210952	0.832925	0.941108
MSYG_1178	134.025	-0.118084	0.14015	-0.842557	0.399476	0.723055
MSYG_1179	828.189	-0.258636	0.118475	-2.18304	0.0290326	0.365046
MSYG_1180	401.306	-0.284575	0.140618	-2.02374	0.0429967	0.407105
MSYG_1181	367.624	-0.0553823	0.138145	-0.400899	0.688495	0.876473
MSYG_1182	175.044	0.136474	0.121034	1.12757	0.259503	0.633261
MSYG_1183	1877.97	-0.101606	0.120465	-0.843449	0.398977	0.723026
MSYG_1184	80.2925	0.239542	0.221972	1.07916	0.280519	0.647049
MSYG_1185	340.53	0.27491	0.168021	1.63617	0.101805	0.507037
MSYG_1186	249.689	0.101835	0.1231	0.827254	0.408093	0.729681
MSYG_1187	94.6627	-0.0869757	0.163881	-0.530726	0.595609	0.827631
MSYG_1188	449.785	-0.265068	0.154673	-1.71373	0.0865789	0.486344
MSYG_1189	74.3169	-0.128954	0.187966	-0.686046	0.492684	0.775926
MSYG_1190	420.18	-0.0809951	0.0847271	-0.955953	0.339096	0.678612
MSYG_1191	886.692	0.035709	0.0575258	0.620748	0.534765	0.799797
MSYG_1192	215.197	-0.249972	0.105516	-2.36904	0.0178344	0.297406
MSYG_1193	264.179	-0.273779	0.12572	-2.17768	0.0294299	0.365046
MSYG_1194	91.3023	-0.0474307	0.149173	-0.317958	0.750517	0.906809
MSYG_1195	831.608	0.0737245	0.0576227	1.27943	0.200744	0.583844
MSYG_1196	304.504	-0.0895656	0.0956492	-0.936398	0.349069	0.686862
MSYG_1197	218.788	-0.0315008	0.0996078	-0.316249	0.751814	0.906887
MSYG_1198	361.492	0.255051	0.146437	1.74172	0.0815575	0.482085
MSYG_1199	143.839	0.175857	0.20376	0.863059	0.388105	0.715231
MSYG_1200	99.0119	0.147233	0.203849	0.722265	0.470132	0.767455
MSYG_1201	407.927	0.0512571	0.0918926	0.557794	0.576985	0.818546
MSYG_1202	221.377	0.301265	0.245912	1.22509	0.220541	0.600789
MSYG_1203	486.314	0.0772617	0.0845455	0.913847	0.360797	0.696909
MSYG_1204	106.865	-0.231893	0.14456	-1.60413	0.108686	0.511362
MSYG_1205	137.073	-0.00447992	0.132978	-0.0336892	0.973125	0.99351
MSYG_1206	452.118	0.2953	0.168091	1.75679	0.0789539	0.481914
MSYG_1207	221.805	0.222938	0.143613	1.55235	0.120579	0.521257
MSYG_1208	1117.74	0.147998	0.103848	1.42515	0.154115	0.547203
MSYG_1209	530.001	0.118659	0.110478	1.07405	0.282802	0.648559
MSYG_1210	105.721	-0.249165	0.267297	-0.932166	0.351251	0.689468
MSYG_1211	164.388	0.530491	0.291974	1.81691	0.0692305	0.466324
MSYG_1212	516.357	0.03757	0.0911528	0.412165	0.680218	0.87264
MSYG_1213	501	0.222313	0.113715	1.95501	0.0505825	0.425322
MSYG_1214	217.063	0.271141	0.178427	1.51962	0.128607	0.529492
MSYG_1215	400.176	0.0240582	0.0775876	0.310078	0.756502	0.909767
MSYG_1216	180.45	-0.0940115	0.128759	-0.730133	0.465309	0.764272
MSYG_1217	251.292	0.0191465	0.104527	0.183173	0.854663	0.950538
MSYG_1218	472.221	0.0503024	0.0766449	0.656304	0.511628	0.786759
MSYG_1219	380.066	0.062189	0.0798185	0.77913	0.435903	0.746664
MSYG_1220	322.349	0.0604926	0.0801971	0.754299	0.45067	0.753639
MSYG_1221	53.9699	0.0409041	0.182955	0.223574	0.823089	0.939803
MSYG_1222	157.433	-0.0530552	0.140142	-0.378581	0.704999	0.884113
MSYG_1223	166.161	0.124475	0.161584	0.770343	0.441096	0.749226
MSYG_1224	180.035	0.282236	0.188736	1.4954	0.134811	0.530762
MSYG_1225	848.801	0.232579	0.20417	1.13915	0.254642	0.629094
MSYG_1226	1085.09	0.1611	0.0881141	1.82831	0.0675031	0.460544
MSYG_1227	347.134	0.0450195	0.0785926	0.572821	0.566766	0.8152
MSYG_1228	305.877	0.293093	0.14596	2.00804	0.0446388	0.41447
MSYG_1229	472.675	-0.0564375	0.0959878	-0.587966	0.556555	0.811651
MSYG_1230	223.352	-0.00985461	0.166106	-0.0593273	0.952691	0.985469
MSYG_1231	282.053	0.0447127	0.107036	0.417736	0.67614	0.870693
MSYG_1232	45.4785	0.105467	0.234634	0.449494	0.653075	0.856703
MSYG_1233	469.193	0.216913	0.120853	1.79485	0.0726779	0.469146
MSYG_1234	122.432	-0.123029	0.147185	-0.835881	0.403222	0.725598
MSYG_1235	199.798	-0.0395984	0.110812	-0.357348	0.720831	0.892843
MSYG_1236	113.303	0.0830526	0.149717	0.55473	0.579079	0.818546
MSYG_1237	88.9971	0.360974	0.244589	1.47584	0.139987	0.535193
MSYG_1238	589.9	0.0618448	0.145249	0.425785	0.670264	0.866608
MSYG_1239	994.209	0.197828	0.106465	1.85815	0.0631473	0.4547
MSYG_1240	198.906	0.216016	0.154673	1.3966	0.162534	0.553694
MSYG_1241	457.51	0.195746	0.135749	1.44197	0.149312	0.544013
MSYG_1242	40.3195	-0.574711	0.331624	-1.73302	0.0830928	0.483924
MSYG_1243	562.269	-0.172684	0.0971502	-1.7775	0.0754859	0.476158
MSYG_1244	622.235	-0.0679981	0.075471	-0.900983	0.367597	0.699858
MSYG_1245	442.051	-0.0353013	0.0934578	-0.377724	0.705636	0.884432
MSYG_1246	213.172	-0.149047	0.147191	-1.01261	0.311248	0.666475
MSYG_1247	267.524	0.0260824	0.123948	0.210429	0.833333	0.941108
MSYG_1248	164.943	-0.370394	0.145717	-2.54187	0.0110261	0.250248
MSYG_1249	152.813	-0.336554	0.13895	-2.42211	0.0154306	0.279625
MSYG_1250	475.25	-0.174873	0.129647	-1.34884	0.177388	0.563498
MSYG_1251	450.591	-0.242256	0.170744	-1.41883	0.155949	0.549239
MSYG_1252	164.037	-0.212164	0.123917	-1.71215	0.0868696	0.486344
MSYG_1253	736.441	-0.000966528	0.0694422	-0.0139185	0.988895	0.999909
MSYG_1254	170.927	-0.0101024	0.128411	-0.0786724	0.937293	0.979609
MSYG_1255	1471.01	-0.0532285	0.106664	-0.499031	0.617758	0.838186
MSYG_1256	345.33	-0.00912531	0.0893253	-0.102158	0.918631	0.97465
MSYG_1257	388.057	-0.0710064	0.0877747	-0.808962	0.418537	0.735881
MSYG_1258	757.484	-0.148089	0.0768105	-1.92797	0.0538584	0.431546
MSYG_1259	643.29	0.0193088	0.120117	0.16075	0.87229	0.956585
MSYG_1260	461.294	-0.0124114	0.108319	-0.114582	0.908776	0.971308
MSYG_1261	870.607	0.0345808	0.0760079	0.454963	0.649136	0.855635
MSYG_1262	113.065	0.114547	0.14632	0.782854	0.433713	0.745261
MSYG_1263	397.259	0.083731	0.0927112	0.903137	0.366453	0.698858
MSYG_1264	408.542	-0.0114613	0.118716	-0.0965443	0.923088	0.97465
MSYG_1265	1027.61	-0.230235	0.130855	-1.75947	0.0784969	0.480963
MSYG_1266	156.604	0.212346	0.157245	1.35041	0.176883	0.563498
MSYG_1267	216.371	0.0858971	0.109853	0.781925	0.434259	0.745502
MSYG_1268	91.5852	-0.204206	0.137966	-1.48011	0.138843	0.535193
MSYG_1269	247.694	0.252428	0.136641	1.84738	0.0646921	0.456693
MSYG_1270	810.26	0.216278	0.0853723	2.53335	0.0112979	0.251704
MSYG_1271	146.324	-0.112515	0.142648	-0.788759	0.430253	0.742756
MSYG_1272	199.452	0.155397	0.140198	1.10842	0.267682	0.64017
MSYG_1273	140.037	0.0987882	0.139688	0.707207	0.479438	0.770229
MSYG_1274	906.21	0.0383001	0.076497	0.500675	0.6166	0.838185
MSYG_1275	239.935	0.0877186	0.103279	0.849339	0.395693	0.719264
MSYG_1276	425.997	0.0451224	0.121542	0.371249	0.710452	0.888305
MSYG_1277	852.055	-0.00129547	0.0914872	-0.0141601	0.988702	0.999909
MSYG_1278	421.192	0.203083	0.200932	1.0107	0.312158	0.666475
MSYG_1279	404.571	0.245339	0.206934	1.18559	0.235783	0.612196
MSYG_1280	153.519	0.0423304	0.168457	0.251283	0.801595	0.927315
MSYG_1281	186.795	0.281448	0.236144	1.19185	0.233321	0.608549
MSYG_1282	956.58	0.0849697	0.0687213	1.23644	0.216296	0.596455
MSYG_1283	321.724	0.0277068	0.118196	0.234414	0.814664	0.935026
MSYG_1284	130.157	0.0594087	0.156347	0.37998	0.70396	0.883289
MSYG_1285	72.7308	0.189793	0.220364	0.861271	0.389089	0.715231
MSYG_1286	271.705	0.114665	0.0887379	1.29217	0.196298	0.579891
MSYG_1287	518.411	0.128879	0.0801518	1.60794	0.107849	0.511362
MSYG_1288	182.637	-0.248167	0.176821	-1.40349	0.160471	0.55158
MSYG_1289	458.335	-0.0298093	0.108149	-0.275632	0.782831	0.919537
MSYG_1290	175.022	-0.291007	0.272836	-1.0666	0.286152	0.648559
MSYG_1291	260.531	-0.197635	0.156655	-1.26159	0.207096	0.588614
MSYG_1292	516.957	-0.0490413	0.125216	-0.391653	0.695315	0.879699
MSYG_1293	295.553	-0.226062	0.128243	-1.76276	0.0779403	0.480963
MSYG_1294	218.152	-0.855456	0.283362	-3.01895	0.00253648	0.110895
MSYG_1295	1145.57	-0.141495	0.0902839	-1.56722	0.117063	0.516183
MSYG_1296	228.659	-0.162438	0.108395	-1.49858	0.133984	0.530598
MSYG_1297	157.577	-0.051393	0.140007	-0.367075	0.713563	0.889484
MSYG_1298	259.859	-0.0398278	0.0885994	-0.449527	0.653052	0.856703
MSYG_1299	242.903	0.272804	0.207454	1.31501	0.188507	0.572138
MSYG_1300	232.293	0.0121204	0.123618	0.0980475	0.921895	0.97465
MSYG_1301	264.687	0.0123619	0.141595	0.0873042	0.93043	0.977019
MSYG_1302	1086.5	0.0248933	0.0740444	0.336195	0.736724	0.90096
MSYG_1303	633.741	-0.0685842	0.0952622	-0.719952	0.471555	0.767686
MSYG_1304	192.755	-0.32335	0.136498	-2.3689	0.0178409	0.297406
MSYG_1305	435.153	-0.0975667	0.0885721	-1.10155	0.270657	0.642909
MSYG_1306	110.235	-0.241156	0.142651	-1.69054	0.0909255	0.492878
MSYG_1307	113.494	-0.249667	0.131284	-1.90174	0.0572057	0.443655
MSYG_1308	158.919	-0.362057	0.160439	-2.25666	0.0240293	0.334492
MSYG_1309	62.9813	-0.718201	0.243184	-2.95333	0.00314368	0.12396
MSYG_1310	899.39	-0.27467	0.132845	-2.06759	0.0386788	0.395327
MSYG_1311	84.163	-0.252022	0.218517	-1.15333	0.248774	0.625149
MSYG_1312	747.314	-0.182644	0.177625	-1.02826	0.303828	0.661309
MSYG_1313	537.599	-0.045557	0.0786317	-0.579372	0.562338	0.812199
MSYG_1314	397.709	-0.235879	0.199415	-1.18286	0.236865	0.612196
MSYG_1315	89.4385	-0.0843552	0.164674	-0.512257	0.608471	0.834732
MSYG_1316	174.334	0.0246652	0.113989	0.216382	0.82869	0.941108
MSYG_1317	436.511	-0.0908108	0.0812142	-1.11816	0.263497	0.635541
MSYG_1318	360.696	-0.297407	0.13467	-2.20841	0.0272158	0.356502
MSYG_1319	301.155	0.148499	0.136614	1.087	0.277037	0.644053
MSYG_1320	1835.22	0.0146275	0.102664	0.14248	0.886701	0.961095
MSYG_1321	1035.38	-0.0677388	0.0783592	-0.864465	0.387332	0.715231
MSYG_1322	242.75	0.190734	0.13902	1.37199	0.170067	0.55909
MSYG_1323	1494.46	-0.102717	0.111528	-0.920991	0.357055	0.693159
MSYG_1325	674.353	-0.392753	0.102668	-3.82548	0.000130518	0.0228953
MSYG_1326	475.088	-0.37538	0.114845	-3.26858	0.00108088	0.0806621
MSYG_1327	278.25	-0.258915	0.131196	-1.9735	0.0484385	0.423951
MSYG_1328	647.897	0.209153	0.161822	1.29249	0.196186	0.579891
MSYG_1329	190.939	-0.0888177	0.125219	-0.709299	0.478139	0.770229
MSYG_1330	121.661	-0.293702	0.17849	-1.64548	0.0998707	0.505178
MSYG_1331	315.162	-0.198024	0.149804	-1.32188	0.186207	0.570953
MSYG_1332	700.124	-0.252427	0.123141	-2.04989	0.0403747	0.400669
MSYG_1333	219.078	-0.135565	0.150051	-0.903456	0.366284	0.698858
MSYG_1334	179.661	0.0402937	0.122995	0.327605	0.74321	0.903376
MSYG_1335	288.668	-0.0968373	0.118925	-0.814272	0.415489	0.735399
MSYG_1336	587.756	-0.253582	0.192889	-1.31465	0.188626	0.572138
MSYG_1337	205.331	0.0319594	0.141984	0.225091	0.821908	0.939382
MSYG_1338	63.2999	-0.0660041	0.22668	-0.291177	0.770916	0.914043
MSYG_1339	459.033	-0.0255427	0.0859023	-0.297346	0.766202	0.9117
MSYG_1340	371.572	0.0157071	0.0923184	0.17014	0.8649	0.954753
MSYG_1341	344.468	-0.625303	0.171445	-3.64725	0.000265064	0.0395886
MSYG_1342	298.87	-0.190752	0.105374	-1.81023	0.0702599	0.467059
MSYG_1343	745.969	-0.289044	0.122671	-2.35626	0.0184599	0.302012
MSYG_1344	285.178	-0.0546793	0.116759	-0.468307	0.639565	0.850426
MSYG_1345	291.39	-0.177332	0.12185	-1.45533	0.145579	0.541388
MSYG_1346	1083.47	-0.0233334	0.0901073	-0.258951	0.795673	0.92469
MSYG_1347	282.272	0.0451065	0.0868676	0.519255	0.603583	0.830544
MSYG_1348	151.127	0.031699	0.125287	0.25301	0.80026	0.926997
MSYG_1349	807.237	-0.0470477	0.0613249	-0.767188	0.44297	0.74989
MSYG_1350	540.178	0.136004	0.10231	1.32933	0.183738	0.569051
MSYG_1351	227.29	-0.0467623	0.122434	-0.381939	0.702507	0.881943
MSYG_1352	204.968	0.0505138	0.137366	0.367733	0.713073	0.889464
MSYG_1353	221.301	-0.0125756	0.1357	-0.0926726	0.926164	0.975361
MSYG_1354	166.45	0.0585928	0.193641	0.302584	0.762207	0.911146
MSYG_1355	104.059	0.096906	0.145523	0.665915	0.505466	0.785209
MSYG_1356	618.226	0.112457	0.0697915	1.61133	0.107107	0.511362
MSYG_1357	704.948	-0.119862	0.0978649	-1.22477	0.220662	0.600789
MSYG_1358	1052.54	-0.13468	0.0689015	-1.95467	0.0506215	0.425322
MSYG_1359	680.617	-0.252326	0.108748	-2.32029	0.0203252	0.31326
MSYG_1360	299.68	-0.00368545	0.0832861	-0.0442505	0.964705	0.98997
MSYG_1361	119.795	0.0629526	0.132082	0.476616	0.633636	0.8479
MSYG_1362	211.607	-0.087705	0.118324	-0.741227	0.458556	0.759423
MSYG_1363	14.8847	-0.332514	0.429442	-0.774293	0.438758	0.748665
MSYG_1364	111.886	0.319257	0.271902	1.17416	0.24033	0.615132
MSYG_1365	219.691	-0.301932	0.198372	-1.52205	0.127997	0.529492
MSYG_1366	236.311	-0.0195935	0.124925	-0.156842	0.875369	0.957852
MSYG_1367	117.565	-0.143193	0.166916	-0.857876	0.390961	0.716607
MSYG_1368	247.545	-0.086263	0.142199	-0.606635	0.544093	0.805308
MSYG_1369	1242.6	-0.0960617	0.109415	-0.877959	0.379966	0.70823
MSYG_1370	501.594	0.0690761	0.0683686	1.01035	0.312329	0.666475
MSYG_1371	675.468	0.0729625	0.0664215	1.09848	0.271996	0.642909
MSYG_1372	486.921	-0.298257	0.157909	-1.88879	0.0589204	0.449061
MSYG_1373	243.861	-0.326666	0.177059	-1.84495	0.0650445	0.456693
MSYG_1374	47.1222	-0.305622	0.208422	-1.46636	0.142551	0.538008
MSYG_1375	507.278	0.0740878	0.0680461	1.08879	0.276248	0.643374
MSYG_1376	321.639	0.0863148	0.0785809	1.09842	0.272021	0.642909
MSYG_1377	253.743	0.0372522	0.0955625	0.38982	0.69667	0.879808
MSYG_1378	327.911	0.0370556	0.0845688	0.438171	0.661262	0.860907
MSYG_1379	232.225	-0.229361	0.106282	-2.15805	0.0309239	0.365513
MSYG_1380	164.454	0.0192882	0.108745	0.177371	0.859217	0.952172
MSYG_1381	398.763	0.125941	0.0785343	1.60364	0.108793	0.511362
MSYG_1382	113.708	0.244768	0.154907	1.5801	0.114085	0.513456
MSYG_1383	219.717	0.388987	0.253525	1.53432	0.124952	0.525515
MSYG_1384	292.724	-0.0566542	0.0923931	-0.613186	0.539753	0.802032
MSYG_1385	121.838	0.00867415	0.163091	0.053186	0.957584	0.987882
MSYG_1386	667.603	-0.167763	0.149541	-1.12185	0.261927	0.634255
MSYG_1387	71.8729	0.414173	0.174459	2.37404	0.0175947	0.296964
MSYG_1388	400.676	0.306831	0.179012	1.71402	0.0865253	0.486344
MSYG_1389	659.368	0.0286347	0.0686705	0.416986	0.676688	0.871022
MSYG_1390	390.43	0.134568	0.0888746	1.51414	0.129992	0.530598
MSYG_1391	595.33	0.0497299	0.0742539	0.669728	0.503031	0.784451
MSYG_1392	377.765	-0.0164573	0.107649	-0.152879	0.878494	0.958639
MSYG_1393	1164.33	-0.000572472	0.0706468	-0.0081033	0.993535	1
MSYG_1394	149.525	0.113641	0.122484	0.927802	0.35351	0.690087
MSYG_1395	40.7	-0.672669	0.320814	-2.09676	0.0360151	0.382454
MSYG_1396	265.756	-0.286054	0.146915	-1.94707	0.051526	0.426772
MSYG_1397	238.578	-0.0929368	0.14053	-0.661331	0.5084	0.786061
MSYG_1398	187.245	0.0972182	0.136769	0.710818	0.477197	0.770229
MSYG_1399	442.623	-0.0739639	0.106909	-0.691837	0.48904	0.775926
MSYG_1400	630.244	-0.410277	0.153579	-2.67143	0.0075528	0.205956
MSYG_1401	822.829	-0.0924395	0.0710514	-1.30102	0.193251	0.57839
MSYG_1402	825.688	0.0646441	0.0585041	1.10495	0.269181	0.642027
MSYG_1403	8.98153	0.0706242	0.653463	0.108077	0.913935	0.97391
MSYG_1404	676.581	-0.187281	0.112949	-1.6581	0.0972974	0.502113
MSYG_1405	216.562	-0.225073	0.113039	-1.99111	0.046469	0.421657
MSYG_1406	273.605	0.170995	0.145228	1.17742	0.239027	0.614147
MSYG_1407	279.797	0.0482704	0.102529	0.470797	0.637786	0.849525
MSYG_1408	325.944	-0.116218	0.108027	-1.07582	0.282007	0.648559
MSYG_1409	195.747	0.205513	0.1401	1.46691	0.142401	0.538008
MSYG_1410	782.241	0.0336813	0.0959357	0.351082	0.725527	0.89483
MSYG_1411	583.058	-0.29404	0.130152	-2.25921	0.0238705	0.334113
MSYG_1412	430.843	0.0705136	0.0745806	0.945468	0.34442	0.683525
MSYG_1413	763.222	0.112956	0.10918	1.03459	0.30086	0.66062
MSYG_1414	248.14	0.146234	0.204642	0.714582	0.474867	0.769291
MSYG_1415	751.064	0.0986646	0.18309	0.538885	0.589966	0.824243
MSYG_1416	340.01	0.0801509	0.112051	0.715308	0.474419	0.769291
MSYG_1417	767.808	0.236539	0.126684	1.86716	0.0618796	0.451897
MSYG_1418	554.636	0.108557	0.0748714	1.44992	0.147081	0.542805
MSYG_1419	284.033	0.173291	0.156721	1.10573	0.268844	0.641622
MSYG_1420	557.027	0.049425	0.0976307	0.506245	0.612685	0.83683
MSYG_1421	439.433	-0.273233	0.127448	-2.14388	0.0320424	0.366422
MSYG_1422	333.362	0.0115139	0.0911782	0.126279	0.899511	0.966969
MSYG_1423	443.702	-0.0221407	0.109519	-0.202164	0.839789	0.943743
MSYG_1424	401.699	0.33054	0.174155	1.89796	0.0577016	0.446753
MSYG_1425	554.067	0.127182	0.0932852	1.36336	0.172768	0.561345
MSYG_1426	364.398	0.107698	0.111008	0.970187	0.331953	0.672792
MSYG_1427	109.403	0.163534	0.167569	0.975921	0.329104	0.671552
MSYG_1428	583.192	0.0797922	0.0880578	0.906135	0.364864	0.697908
MSYG_1429	477.186	-0.00301706	0.1166	-0.0258754	0.979357	0.996505
MSYG_1430	235.209	0.02037	0.100036	0.203626	0.838645	0.943314
MSYG_1431	328.841	-0.335335	0.130139	-2.57675	0.00997335	0.238799
MSYG_1432	609.474	0.139504	0.0991676	1.40675	0.1595	0.550853
MSYG_1433	872.335	0.0786435	0.0614998	1.27876	0.200981	0.583844
MSYG_1434	278.801	0.0294897	0.0961339	0.306756	0.759029	0.910968
MSYG_1435	219.629	0.229369	0.131867	1.73939	0.0819656	0.482085
MSYG_1436	587.569	0.160092	0.112423	1.42401	0.154443	0.547526
MSYG_1437	261.077	0.226129	0.195499	1.15668	0.247403	0.624237
MSYG_1438	147.415	0.259699	0.273287	0.950277	0.341971	0.680124
MSYG_1439	168.86	0.111248	0.199726	0.557003	0.577526	0.818546
MSYG_1440	64.0726	0.0966089	0.177987	0.542785	0.587278	0.822722
MSYG_1441	67.4631	0.252588	0.207202	1.21905	0.222827	0.601309
MSYG_1442	429.862	0.0176393	0.080215	0.2199	0.825949	0.940754
MSYG_1443	173.867	0.0170031	0.13402	0.12687	0.899043	0.966691
MSYG_1444	102.289	-0.0301325	0.218672	-0.137798	0.8904	0.963438
MSYG_1445	476.391	0.146234	0.129111	1.13262	0.257373	0.632167
MSYG_1446	460.698	-0.020749	0.0969571	-0.214002	0.830546	0.941108
MSYG_1447	124.873	-0.0743837	0.155201	-0.479274	0.631744	0.847402
MSYG_1448	145.137	-0.135159	0.15349	-0.88057	0.378551	0.707197
MSYG_1449	172.665	0.0121789	0.10987	0.110849	0.911736	0.973119
MSYG_1450	461.989	-0.0159984	0.0786925	-0.203303	0.838898	0.943314
MSYG_1451	338.036	0.0161752	0.0762484	0.212138	0.832	0.941108
MSYG_1452	256.352	0.0349413	0.0961176	0.363527	0.716211	0.890456
MSYG_1453	723.244	-0.259805	0.132507	-1.96069	0.049915	0.425322
MSYG_1454	244.247	-0.149328	0.167411	-0.891984	0.372402	0.702903
MSYG_1455	387.581	0.0767063	0.0814082	0.942243	0.346068	0.683865
MSYG_1456	2143.45	-0.0305971	0.0740236	-0.413342	0.679356	0.872516
MSYG_1457	192.132	-0.0960328	0.119021	-0.806856	0.41975	0.73665
MSYG_1458	450.656	0.0983744	0.126915	0.775121	0.438268	0.748665
MSYG_1459	843.824	0.0363231	0.195836	0.185477	0.852855	0.949669
MSYG_1460	484.697	0.180442	0.204351	0.883001	0.377236	0.706552
MSYG_1461	479.016	0.140508	0.219836	0.63915	0.522725	0.792075
MSYG_1462	205.104	-0.26118	0.142053	-1.83861	0.0659724	0.456693
MSYG_1463	342.802	0.0769512	0.0819129	0.939427	0.347512	0.685547
MSYG_1464	445.093	0.147624	0.0991392	1.48906	0.136471	0.531233
MSYG_1465	282.696	0.309873	0.18234	1.69942	0.0892401	0.490415
MSYG_1466	192.114	0.21893	0.214067	1.02271	0.306443	0.662385
MSYG_1467	428.656	0.00452353	0.0901223	0.0501932	0.959968	0.988678
MSYG_1468	203.671	0.050462	0.126372	0.399312	0.689663	0.876755
MSYG_1469	140.087	-0.0859721	0.148585	-0.578605	0.562856	0.812311
MSYG_1470	961.343	-0.068374	0.0826183	-0.827588	0.407904	0.729681
MSYG_1471	234.472	0.158203	0.119677	1.32192	0.186195	0.570953
MSYG_1472	515.147	-0.189149	0.116172	-1.62818	0.103487	0.507037
MSYG_1473	238.945	0.0633333	0.17362	0.364782	0.715274	0.889861
MSYG_1474	1526.24	0.00732252	0.0751162	0.0974826	0.922343	0.97465
MSYG_1475	540.506	-0.106305	0.113857	-0.933667	0.350476	0.688753
MSYG_1476	776.786	0.0526781	0.0795307	0.662362	0.507739	0.785653
MSYG_1477	341.296	-0.0202749	0.084727	-0.239297	0.810876	0.932751
MSYG_1478	306.004	-0.0691853	0.11461	-0.603658	0.546071	0.805707
MSYG_1479	375.08	0.045445	0.0899585	0.505178	0.613434	0.83683
MSYG_1480	520.855	-0.0905335	0.0749808	-1.20742	0.227269	0.604051
MSYG_1481	70.7073	-0.224728	0.173653	-1.29412	0.195624	0.579891
MSYG_1482	151.17	-0.048801	0.169915	-0.287208	0.773953	0.916003
MSYG_1483	591.917	0.191175	0.133603	1.43091	0.152455	0.545692
MSYG_1484	316.361	0.211857	0.173516	1.22096	0.2221	0.601309
MSYG_1485	596.339	0.133764	0.068191	1.9616	0.0498089	0.425322
MSYG_1486	469.202	-0.00744801	0.0776484	-0.0959197	0.923584	0.97465
MSYG_1487	250.19	-0.08793	0.0957172	-0.918644	0.358282	0.69411
MSYG_1488	184.218	-0.166192	0.145703	-1.14062	0.254027	0.629094
MSYG_1489	240.51	0.149158	0.111993	1.33185	0.182909	0.567938
MSYG_1490	243.535	0.049495	0.101025	0.489928	0.624185	0.840843
MSYG_1491	498.527	0.0163545	0.0787422	0.207697	0.835465	0.94132
MSYG_1492	294.125	0.0744824	0.0822095	0.906007	0.364932	0.697908
MSYG_1493	307.181	0.13047	0.0979832	1.33155	0.183007	0.567938
MSYG_1494	404.375	0.0579799	0.0823064	0.70444	0.481159	0.771387
MSYG_1495	281.998	-0.0144527	0.158293	-0.0913037	0.927251	0.9755
MSYG_1496	380.149	-0.0873715	0.0972938	-0.898018	0.369176	0.700945
MSYG_1497	501.765	0.0391424	0.0824644	0.474658	0.63503	0.849252
MSYG_1498	242.345	0.0991525	0.177346	0.55909	0.5761	0.818546
MSYG_1499	579.353	0.0664911	0.0665015	0.999844	0.317386	0.667688
MSYG_1500	227.584	-0.168188	0.209369	-0.803306	0.421798	0.737828
MSYG_1501	44.2363	-0.0124433	0.266776	-0.0466432	0.962798	0.98985
MSYG_1502	254.179	-0.299618	0.11175	-2.68115	0.00733697	0.203414
MSYG_1503	94.4802	-0.577244	0.425562	-1.35643	0.174962	0.563498
MSYG_1504	666.869	-0.015184	0.0727498	-0.208716	0.83467	0.94132
MSYG_1505	334.336	-0.0247299	0.0825582	-0.299546	0.764524	0.911366
MSYG_1506	373.692	0.0836423	0.098313	0.850776	0.394894	0.718693
MSYG_1507	435.256	0.0255965	0.0907467	0.282066	0.777893	0.917618
MSYG_1508	912.344	-0.200371	0.108118	-1.85327	0.0638436	0.456693
MSYG_1509	683.81	-0.13087	0.0869496	-1.50512	0.132293	0.530598
MSYG_1510	276.69	-0.557643	0.212185	-2.6281	0.00858625	0.220858
MSYG_1511	254.002	-0.0202423	0.100785	-0.200847	0.840819	0.944213
MSYG_1512	786.167	-0.131479	0.107987	-1.21754	0.223397	0.601309
MSYG_1513	725.623	0.0284302	0.0667354	0.426013	0.670098	0.866608
MSYG_1514	311.679	-0.107505	0.182694	-0.58844	0.556237	0.811651
MSYG_1515	343.711	-0.219654	0.202118	-1.08676	0.277142	0.644053
MSYG_1516	290.165	-0.359192	0.192804	-1.863	0.0624628	0.452587
MSYG_1517	247.83	-0.123033	0.118219	-1.04073	0.298003	0.657652
MSYG_1518	516.678	-0.353599	0.113587	-3.11303	0.00185178	0.0996946
MSYG_1519	269.775	-0.371743	0.203604	-1.82581	0.0678792	0.461499
MSYG_1520	223.314	-0.0259122	0.110172	-0.235198	0.814055	0.934962
MSYG_1521	161.455	0.21767	0.131848	1.65091	0.0987569	0.504589
MSYG_1522	766.453	0.201015	0.0950631	2.11454	0.0344689	0.374627
MSYG_1523	339.75	0.105454	0.101632	1.03761	0.299453	0.659281
MSYG_1524	723.55	-0.0171431	0.0649848	-0.263802	0.791932	0.923073
MSYG_1525	80.9748	0.173341	0.181468	0.955219	0.339467	0.678612
MSYG_1526	303.371	0.0823206	0.0967152	0.851165	0.394678	0.718583
MSYG_1527	592.06	0.111758	0.0757763	1.47484	0.140257	0.535357
MSYG_1528	550.018	0.00527123	0.0791849	0.0665687	0.946925	0.983037
MSYG_1529	120.613	-0.30963	0.145594	-2.12667	0.0334474	0.373783
MSYG_1530	1106.96	-0.14622	0.122925	-1.18951	0.234238	0.610312
MSYG_1531	264.51	0.016791	0.0876825	0.191498	0.848135	0.948484
MSYG_1532	267.392	-0.13066	0.140616	-0.929196	0.352788	0.689468
MSYG_1533	813.231	-0.115006	0.138465	-0.830578	0.406212	0.72926
MSYG_1534	82.6121	-0.00861214	0.276477	-0.0311496	0.97515	0.994252
MSYG_1535	1332.9	-0.271246	0.155531	-1.74401	0.0811579	0.482085
MSYG_1536	232.818	-0.0734922	0.157219	-0.46745	0.640178	0.850997
MSYG_1537	326.741	0.0164219	0.0911597	0.180144	0.857039	0.951304
MSYG_1538	678.415	-0.0754875	0.0683332	-1.1047	0.269291	0.642027
MSYG_1539	190.22	0.154845	0.132274	1.17064	0.241744	0.616233
MSYG_1540	175.337	0.374133	0.16894	2.21459	0.0267883	0.355982
MSYG_1541	148.594	0.0451011	0.127362	0.354116	0.723252	0.89369
MSYG_1542	165.37	0.47112	0.166068	2.83691	0.00455525	0.149057
MSYG_1543	1868.14	-0.0557585	0.0746339	-0.747093	0.455008	0.757181
MSYG_1544	244.379	-0.127829	0.152931	-0.835863	0.403232	0.725598
MSYG_1545	372.797	0.171775	0.115514	1.48704	0.137004	0.531713
MSYG_1546	574.921	0.171769	0.108057	1.58962	0.111921	0.511362
MSYG_1547	323.434	0.46845	0.141682	3.30635	0.000945208	0.0806621
MSYG_1548	207.485	0.0691226	0.130673	0.528975	0.596823	0.82841
MSYG_1549	45.9247	0.129905	0.251136	0.51727	0.604968	0.831404
MSYG_1550	186.882	0.0998754	0.135253	0.738436	0.460249	0.760784
MSYG_1551	407.741	-0.0963996	0.131008	-0.73583	0.461834	0.761438
MSYG_1552	668.789	-0.0101822	0.0698565	-0.145758	0.884112	0.960465
MSYG_1553	195.942	-0.284761	0.135451	-2.10232	0.0355251	0.378121
MSYG_1554	327.69	-0.117344	0.204693	-0.573268	0.566463	0.8152
MSYG_1555	236.54	-0.172368	0.196189	-0.878583	0.379627	0.708169
MSYG_1556	165.224	-0.182851	0.137599	-1.32886	0.183893	0.569051
MSYG_1557	299.457	-0.151305	0.118849	-1.27309	0.202986	0.583844
MSYG_1558	72.4944	0.146438	0.186607	0.784743	0.432605	0.744871
MSYG_1559	877.116	0.120833	0.097311	1.24172	0.214339	0.593693
MSYG_1560	73.5001	0.0015968	0.183107	0.00872062	0.993042	1
MSYG_1561	301.14	-0.00586061	0.116435	-0.0503339	0.959856	0.988678
MSYG_1562	708.656	0.0302468	0.073622	0.410839	0.681191	0.873258
MSYG_1563	249.366	0.151024	0.103148	1.46415	0.143154	0.538848
MSYG_1564	377.752	-0.269056	0.145228	-1.85265	0.063933	0.456693
MSYG_1565	61.068	-0.0166982	0.207195	-0.080592	0.935766	0.978676
MSYG_1566	744.661	0.0726804	0.123511	0.588451	0.556229	0.811651
MSYG_1567	161.887	-0.0294703	0.192096	-0.153414	0.878072	0.958639
MSYG_1568	977.097	-0.130326	0.0892404	-1.46039	0.144182	0.540099
MSYG_1569	439.039	0.088569	0.0720227	1.22974	0.218795	0.598931
MSYG_1570	94.3306	0.081455	0.157299	0.517836	0.604573	0.831355
MSYG_1571	581.604	-0.0734613	0.0751101	-0.978048	0.32805	0.671552
MSYG_1572	370.57	-0.140139	0.121252	-1.15576	0.247778	0.624447
MSYG_1573	349.235	-0.125822	0.13712	-0.917605	0.358826	0.694451
MSYG_1574	471.623	-0.106312	0.0829422	-1.28176	0.199926	0.583844
MSYG_1575	491.793	-0.241185	0.245783	-0.981291	0.326449	0.671002
MSYG_1576	169.174	0.21885	0.239949	0.912068	0.361733	0.697364
MSYG_1577	113.447	-0.0545479	0.254421	-0.214401	0.830235	0.941108
MSYG_1578	237.266	-0.562848	0.288389	-1.9517	0.0509743	0.425322
MSYG_1579	44.8536	-0.281908	0.24543	-1.14863	0.250708	0.626214
MSYG_1580	196.512	-0.302581	0.211256	-1.43229	0.15206	0.545342
MSYG_1581	394.564	-0.155024	0.221725	-0.699172	0.484444	0.77365
MSYG_1582	194.432	-0.274417	0.178164	-1.54025	0.123499	0.522334
MSYG_1583	381.44	-0.227346	0.210372	-1.08069	0.279835	0.646526
MSYG_1584	363.563	-0.679165	0.248406	-2.73409	0.00625533	0.184472
MSYG_1585	915.107	-0.0142794	0.107686	-0.132602	0.894508	0.964629
MSYG_1586	262.617	0.0104521	0.102841	0.101634	0.919047	0.97465
MSYG_1587	149.772	-0.160288	0.121638	-1.31775	0.187588	0.572138
MSYG_1588	233.96	-0.34484	0.159487	-2.16218	0.030604	0.365513
MSYG_1589	265.557	-0.184206	0.117591	-1.56649	0.117234	0.516183
MSYG_1590	1240.58	-0.0479466	0.158706	-0.30211	0.762568	0.911146
MSYG_1591	218.092	0.200401	0.168138	1.19188	0.233308	0.608549
MSYG_1592	784.56	-0.265857	0.106847	-2.48821	0.0128387	0.263722
MSYG_1593	675.691	0.090892	0.0774384	1.17373	0.240502	0.615132
MSYG_1594	499.236	-0.0384708	0.0873048	-0.44065	0.659467	0.859609
MSYG_1595	271.219	-0.00339819	0.098703	-0.0344284	0.972536	0.993425
MSYG_1596	344.77	0.19235	0.110314	1.74366	0.0812182	0.482085
MSYG_1597	131.542	0.163446	0.132442	1.2341	0.217167	0.597857
MSYG_1598	128.08	-0.108557	0.127473	-0.851605	0.394434	0.718422
MSYG_1599	242.241	0.113214	0.177258	0.638697	0.52302	0.792075
MSYG_1600	253.426	-0.0768226	0.108314	-0.709261	0.478163	0.770229
MSYG_1601	503.787	-0.0377967	0.0988657	-0.382304	0.702236	0.881943
MSYG_1602	283.235	-0.0545043	0.0981139	-0.555521	0.578539	0.818546
MSYG_1603	213.357	-0.359197	0.146877	-2.44557	0.0144624	0.279625
MSYG_1604	232.753	-0.226365	0.138679	-1.63229	0.102618	0.507037
MSYG_1605	235.029	-0.00205173	0.104302	-0.019671	0.984306	0.997447
MSYG_1606	146.383	-0.294999	0.211802	-1.3928	0.163679	0.554784
MSYG_1607	197.096	0.153582	0.137892	1.11378	0.265372	0.637939
MSYG_1608	201.6	-0.169049	0.219235	-0.771083	0.440658	0.749226
MSYG_1609	417.574	-0.320437	0.128575	-2.49222	0.0126949	0.263598
MSYG_1610	108.145	-0.199647	0.20342	-0.981453	0.326369	0.671002
MSYG_1611	569.277	0.078482	0.0668938	1.17323	0.240703	0.615132
MSYG_1612	517.759	0.0810058	0.0646539	1.25291	0.210237	0.591704
MSYG_1613	168.857	-0.607755	0.175176	-3.46941	0.000521607	0.0688632
MSYG_1614	295.483	0.0254627	0.0859059	0.296402	0.766923	0.9117
MSYG_1615	51.0887	0.232208	0.182615	1.27157	0.203526	0.583844
MSYG_1616	327.013	-0.383915	0.231351	-1.65944	0.0970264	0.501935
MSYG_1617	609.394	-0.000742792	0.10037	-0.00740056	0.994095	1
MSYG_1618	373.774	-0.00444441	0.0955202	-0.0465285	0.962889	0.98985
MSYG_1619	668.076	-0.378887	0.201744	-1.87806	0.0603735	0.450905
MSYG_1620	291.812	-0.326375	0.243232	-1.34182	0.179653	0.564448
MSYG_1621	103.256	-0.178438	0.15704	-1.13626	0.255846	0.630141
MSYG_1622	210.831	-0.516319	0.217988	-2.36857	0.0178572	0.297406
MSYG_1623	366.192	-0.0539722	0.0946824	-0.570034	0.568655	0.815911
MSYG_1624	647.666	0.0583003	0.0553961	1.05243	0.292604	0.652266
MSYG_1625	431.17	0.146095	0.106653	1.36981	0.170746	0.55909
MSYG_1626	583.696	0.1726	0.131683	1.31072	0.189951	0.573241
MSYG_1627	189.477	0.138989	0.173025	0.80329	0.421807	0.737828
MSYG_1628	489.604	0.105777	0.113187	0.93454	0.350025	0.68816
MSYG_1629	280.818	0.315629	0.158051	1.997	0.0458251	0.420973
MSYG_1630	611.979	0.131071	0.0910341	1.4398	0.149923	0.544013
MSYG_1631	209.043	0.0973326	0.207829	0.46833	0.639549	0.850426
MSYG_1632	319.463	-0.269615	0.13971	-1.92981	0.05363	0.431546
MSYG_1633	452.802	0.770456	0.101641	7.58014	3.45176e-14	7.99081e-11
MSYG_1634	1157.49	0.932998	0.146604	6.36405	1.96498e-10	1.81957e-07
MSYG_1635	139.409	0.0725963	0.130753	0.555218	0.578746	0.818546
MSYG_1636	123.912	-0.3178	0.147539	-2.15401	0.031239	0.365536
MSYG_1637	248.923	-0.099027	0.130664	-0.757874	0.448526	0.752784
MSYG_1638	686.712	-0.00522182	0.0614249	-0.0850115	0.932252	0.977651
MSYG_1639	341.451	0.0141732	0.0959346	0.147739	0.882549	0.959572
MSYG_1640	157.128	-0.136153	0.159194	-0.855263	0.392406	0.717138
MSYG_1641	366.689	-0.257653	0.148337	-1.73694	0.0823976	0.482085
MSYG_1642	360.16	-0.221405	0.111836	-1.97972	0.047735	0.422286
MSYG_1643	180.856	-0.0293818	0.170825	-0.172	0.863438	0.954516
MSYG_1644	155.161	0.0806345	0.128629	0.626876	0.530741	0.798872
MSYG_1645	715.402	-0.0399628	0.0768694	-0.519879	0.603148	0.830544
MSYG_1646	504.267	-0.0216419	0.0946627	-0.228621	0.819163	0.937633
MSYG_1647	199.213	-0.107218	0.114369	-0.937476	0.348514	0.686354
MSYG_1648	219.413	0.169546	0.155827	1.08804	0.276578	0.643663
MSYG_1649	1478.55	-0.138607	0.0884482	-1.5671	0.117091	0.516183
MSYG_1650	484.452	-0.333617	0.130954	-2.5476	0.0108468	0.248522
MSYG_1651	293.9	0.0279597	0.082133	0.340419	0.733541	0.899203
MSYG_1652	790.384	-0.234186	0.169684	-1.38013	0.167548	0.558592
MSYG_1653	352.093	0.0264237	0.0952255	0.277485	0.781408	0.919503
MSYG_1654	1073.81	0.190868	0.133854	1.42594	0.153886	0.547203
MSYG_1655	101.961	0.117565	0.185965	0.632187	0.527265	0.796462
MSYG_1656	248.39	0.179197	0.100311	1.78642	0.074032	0.470836
MSYG_1657	1099.42	-0.417106	0.223191	-1.86883	0.0616464	0.450905
MSYG_1658	299.272	-0.138842	0.203193	-0.6833	0.494417	0.777301
MSYG_1659	569.829	0.0767729	0.0703931	1.09063	0.275435	0.643234
MSYG_1660	62.2477	0.122833	0.277182	0.443148	0.657659	0.858916
MSYG_1661	153.286	-0.458555	0.211332	-2.16983	0.03002	0.365513
MSYG_1662	84.1688	-0.00491441	0.159077	-0.0308932	0.975355	0.994252
MSYG_1663	298.755	0.0111349	0.0926566	0.120174	0.904345	0.969561
MSYG_1664	310.373	-0.0885023	0.0985061	-0.898445	0.368948	0.700945
MSYG_1665	353.413	-0.162815	0.0969676	-1.67907	0.0931384	0.493399
MSYG_1666	136.48	-0.0511582	0.179808	-0.284517	0.776014	0.917618
MSYG_1667	173.131	-0.307434	0.170167	-1.80666	0.0708154	0.467059
MSYG_1668	741.424	-0.0683081	0.137226	-0.497777	0.618641	0.838186
MSYG_1669	573.603	-0.0697376	0.101691	-0.685777	0.492854	0.775926
MSYG_1670	695.683	-0.0388526	0.0737926	-0.526511	0.598533	0.828833
MSYG_1671	261.244	0.024886	0.0918216	0.271025	0.786371	0.921077
MSYG_1672	1170.83	-0.22621	0.100117	-2.25945	0.0238552	0.334113
MSYG_1673	1081.31	-0.363402	0.154726	-2.34868	0.0188399	0.303029
MSYG_1674	64.3287	0.00479154	0.190272	0.0251826	0.979909	0.9967
MSYG_1675	189.626	-0.372642	0.172181	-2.16425	0.030445	0.365513
MSYG_1676	343.702	-0.0859487	0.140578	-0.611395	0.540938	0.803253
MSYG_1677	350.568	-0.207391	0.174977	-1.18525	0.235919	0.612196
MSYG_1678	151.863	-0.305946	0.170149	-1.79811	0.07216	0.469146
MSYG_1679	94.255	0.116286	0.149123	0.779802	0.435508	0.746262
MSYG_1680	81.6398	0.250007	0.176649	1.41528	0.156987	0.549239
MSYG_1681	71.469	-0.283337	0.186411	-1.51996	0.128521	0.529492
MSYG_1682	200.223	0.111263	0.158043	0.704	0.481433	0.771559
MSYG_1683	350.242	0.0055658	0.0845809	0.0658045	0.947533	0.983037
MSYG_1684	259.494	-0.553786	0.234548	-2.36108	0.0182218	0.302012
MSYG_1685	437.505	-0.150957	0.132948	-1.13546	0.256183	0.630249
MSYG_1686	425.653	-0.188071	0.114218	-1.6466	0.0996413	0.505178
MSYG_1687	268.998	-0.154972	0.12635	-1.22653	0.22	0.600789
MSYG_1688	460.585	-0.246356	0.149648	-1.64624	0.0997142	0.505178
MSYG_1689	418.615	0.151213	0.124549	1.21409	0.224714	0.601511
MSYG_1690	738.453	0.0333114	0.0614657	0.541951	0.587852	0.822906
MSYG_1691	113.292	0.123812	0.179079	0.69138	0.489327	0.775926
MSYG_1692	171.546	0.152003	0.177816	0.854831	0.392644	0.717138
MSYG_1693	1062.39	0.0827013	0.0736271	1.12325	0.261333	0.634255
MSYG_1694	621.318	0.0875206	0.104065	0.841017	0.400339	0.723059
MSYG_1695	298.098	0.155128	0.0936597	1.65629	0.0976621	0.502113
MSYG_1696	874.643	-0.0856129	0.0944587	-0.906352	0.36475	0.697908
MSYG_1697	352.265	-0.0881638	0.0989094	-0.891359	0.372737	0.703248
MSYG_1698	242.018	-0.106216	0.125443	-0.84673	0.397146	0.720809
MSYG_1699	643.974	-0.19942	0.165506	-1.20491	0.228238	0.604416
MSYG_1700	698.782	-0.167814	0.12522	-1.34016	0.180195	0.564982
MSYG_1701	209.741	0.0230198	0.10401	0.221323	0.824841	0.940181
MSYG_1702	66.1663	0.12967	0.263431	0.492236	0.622553	0.839865
MSYG_1703	438.12	-0.111451	0.132504	-0.841115	0.400283	0.723059
MSYG_1704	248.513	0.186586	0.145994	1.27804	0.201237	0.583844
MSYG_1705	136.091	-0.269632	0.197174	-1.36748	0.171475	0.560332
MSYG_1706	174.358	-0.087518	0.258128	-0.339049	0.734572	0.899992
MSYG_1707	713.441	0.123854	0.327521	0.378154	0.705316	0.884271
MSYG_1708	451.803	0.600772	0.615272	0.976434	0.32885	0.671552
MSYG_1709	245.307	0.275866	0.155474	1.77436	0.0760044	0.477499
MSYG_1710	30.1617	-0.187308	0.305114	-0.613895	0.539285	0.802032
MSYG_1711	1438.34	-0.191437	0.152096	-1.25866	0.208154	0.590842
MSYG_1712	804.611	0.154076	0.0893182	1.72503	0.0845227	0.484055
MSYG_1713	239.414	-0.371312	0.217191	-1.70961	0.0873386	0.486616
MSYG_1714	234.647	0.0709502	0.117125	0.605764	0.544671	0.805439
MSYG_1715	707.691	0.267697	0.11602	2.30734	0.0210357	0.32038
MSYG_1716	296.673	0.151749	0.156316	0.970781	0.331658	0.672792
MSYG_1717	248.543	0.261086	0.171024	1.52661	0.126858	0.529492
MSYG_1718	497.459	0.0226818	0.173526	0.130711	0.896004	0.96544
MSYG_1719	2371.8	0.0422229	0.0571742	0.738496	0.460213	0.760784
MSYG_1720	389.704	0.0640308	0.0889852	0.719567	0.471792	0.767802
MSYG_1721	334.405	-0.0590059	0.103578	-0.569677	0.568897	0.815911
MSYG_1722	613.179	-0.0370684	0.0828131	-0.447615	0.654431	0.857633
MSYG_1723	163.054	-0.120163	0.112577	-1.06739	0.285795	0.648559
MSYG_1724	493.49	0.186739	0.107057	1.74429	0.0811086	0.482085
MSYG_1725	354.198	-0.160167	0.110553	-1.44878	0.147399	0.542805
MSYG_1726	364.691	0.0295442	0.0905951	0.326113	0.744339	0.903376
MSYG_1727	164.611	-0.421819	0.204474	-2.06295	0.0391174	0.39762
MSYG_1728	334.172	-0.346997	0.127751	-2.71619	0.00660377	0.188737
MSYG_1729	212.378	0.013548	0.100981	0.134164	0.893273	0.964518
MSYG_1730	456.205	0.0666351	0.0865413	0.769979	0.441312	0.749226
MSYG_1731	839.358	-0.640866	0.259829	-2.46649	0.0136443	0.273477
MSYG_1732	673.616	-0.275835	0.150004	-1.83885	0.0659378	0.456693
MSYG_1733	662.04	-0.0737568	0.22109	-0.333605	0.738678	0.901047
MSYG_1734	55.3373	0.113733	0.262819	0.432743	0.665202	0.86297
MSYG_1735	526.675	-0.0879136	0.127974	-0.686967	0.492104	0.775926
MSYG_1736	180.506	-0.376691	0.157814	-2.38694	0.0169894	0.294611
MSYG_1737	434.914	-0.116243	0.0710021	-1.63718	0.101592	0.507037
MSYG_1738	805.059	-0.155363	0.103658	-1.4988	0.133926	0.530598
MSYG_1739	407.269	-0.080608	0.108389	-0.743689	0.457064	0.758226
MSYG_1740	598.367	-0.279399	0.158791	-1.75954	0.0784864	0.480963
MSYG_1741	339.011	-0.0810707	0.147777	-0.548602	0.583278	0.820845
MSYG_1742	454.617	-0.0288973	0.175867	-0.164313	0.869485	0.956227
MSYG_1743	772.089	-0.329616	0.213191	-1.54611	0.122078	0.521423
MSYG_1744	154.118	-0.0887214	0.117865	-0.752736	0.451608	0.754582
MSYG_1745	1979.79	-0.26514	0.144406	-1.83608	0.0663459	0.456693
MSYG_1746	982.816	-0.350228	0.199793	-1.75295	0.0796103	0.481914
MSYG_1747	2465.92	-0.358871	0.172048	-2.08588	0.0369895	0.384902
MSYG_1748	181.442	-0.00927921	0.16436	-0.0564567	0.954978	0.986292
MSYG_1749	224.854	0.0618657	0.0942682	0.656273	0.511648	0.786759
MSYG_1750	316.096	0.039661	0.083819	0.473174	0.636089	0.849363
MSYG_1751	507.313	-0.109578	0.0975833	-1.12292	0.261473	0.634255
MSYG_1752	363.14	-0.00967035	0.0976937	-0.0989865	0.921149	0.97465
MSYG_1753	618.758	0.0564789	0.0804634	0.70192	0.482729	0.772367
MSYG_1754	305.09	0.0529733	0.0958393	0.552731	0.580448	0.818947
MSYG_1755	788.248	-0.106972	0.0815181	-1.31224	0.189438	0.572893
MSYG_1756	494.803	-0.042615	0.140264	-0.30382	0.761265	0.910999
MSYG_1757	171.192	0.412456	0.208154	1.98149	0.0475358	0.422286
MSYG_1758	285.168	0.353614	0.197214	1.79304	0.0729661	0.469146
MSYG_1759	142.193	0.189415	0.255765	0.74058	0.458948	0.759672
MSYG_1760	377.304	0.27491	0.214075	1.28417	0.199081	0.583844
MSYG_1761	278.939	0.261034	0.184348	1.41599	0.156779	0.549239
MSYG_1762	79.7199	0.0393764	0.177816	0.221444	0.824747	0.940181
MSYG_1763	957.102	0.157056	0.125802	1.24844	0.211872	0.591704
MSYG_1764	711.065	-0.0440711	0.10739	-0.410384	0.681524	0.873258
MSYG_1765	206.62	-0.50582	0.208217	-2.42929	0.0151286	0.279625
MSYG_1766	16.539	-0.0321731	0.401651	-0.0801021	0.936156	0.978862
MSYG_1767	1291.9	-0.0792097	0.103674	-0.764026	0.444852	0.751085
MSYG_1768	1028.39	-0.0342788	0.0653913	-0.52421	0.600133	0.828833
MSYG_1769	87.7308	0.347364	0.222737	1.55953	0.118871	0.519634
MSYG_1770	286.353	0.0517824	0.0881146	0.587671	0.556753	0.811651
MSYG_1771	170.581	-0.26082	0.139468	-1.8701	0.0614698	0.450905
MSYG_1772	144.061	-0.0352572	0.13116	-0.268809	0.788076	0.92118
MSYG_1773	516.544	0.0119678	0.0741723	0.161352	0.871816	0.956585
MSYG_1774	46.2602	-0.0256234	0.224182	-0.114297	0.909002	0.971308
MSYG_1775	437.084	-0.233457	0.147645	-1.5812	0.113831	0.513456
MSYG_1776	206.211	-0.174288	0.104356	-1.67013	0.0948941	0.499068
MSYG_1777	171.515	-0.147395	0.131039	-1.12481	0.260669	0.634209
MSYG_1778	1800.21	0.0694707	0.11434	0.607581	0.543465	0.80494
MSYG_1779	371.257	-0.0237053	0.176036	-0.134661	0.89288	0.964411
MSYG_1780	361.992	0.00300937	0.161304	0.0186565	0.985115	0.997832
MSYG_1781	261.351	-0.0346884	0.104919	-0.330621	0.740931	0.902291
MSYG_1782	226.938	-0.0411377	0.0943226	-0.436138	0.662737	0.861816
MSYG_1783	97.0901	-0.0567841	0.16071	-0.353334	0.723838	0.893937
MSYG_1784	168.865	-0.1729	0.125504	-1.37765	0.168312	0.558592
MSYG_1785	708.609	-0.109345	0.0792737	-1.37934	0.167791	0.558592
MSYG_1786	2436.54	-0.0527276	0.0791923	-0.665817	0.505528	0.785209
MSYG_1787	571.966	0.132887	0.0689326	1.92779	0.0538817	0.431546
MSYG_1788	1205.72	-0.123351	0.106996	-1.15285	0.248972	0.625149
MSYG_1789	466.362	0.311293	0.137654	2.26142	0.0237332	0.334113
MSYG_1790	274.127	0.0862909	0.160768	0.53674	0.591447	0.824819
MSYG_1791	179.498	0.135668	0.196518	0.690361	0.489967	0.775926
MSYG_1792	154.364	-0.158604	0.221705	-0.715383	0.474373	0.769291
MSYG_1793	219.01	0.296649	0.207872	1.42708	0.153558	0.546902
MSYG_1794	146.637	-0.356013	0.383857	-0.927462	0.353687	0.690087
MSYG_1795	796.595	0.15709	0.109092	1.43999	0.149871	0.544013
MSYG_1796	1080.01	0.0585006	0.101315	0.57741	0.563662	0.813009
MSYG_1797	512.197	0.0916079	0.0788501	1.1618	0.245318	0.620328
MSYG_1798	553.662	-0.929093	0.235896	-3.93858	8.19667e-05	0.0170449
MSYG_1799	62.3114	0.0988685	0.205926	0.480116	0.631145	0.847014
MSYG_1800	611.472	0.129716	0.0743318	1.74509	0.0809692	0.482085
MSYG_1801	191.537	-0.0894921	0.179472	-0.49864	0.618033	0.838186
MSYG_1802	582.037	0.107627	0.0911291	1.18103	0.237589	0.612835
MSYG_1803	567.457	-0.229333	0.146308	-1.56747	0.117004	0.516183
MSYG_1804	365.388	0.0835589	0.13072	0.63922	0.52268	0.792075
MSYG_1805	528.739	0.149935	0.106357	1.40973	0.158618	0.550853
MSYG_1806	408.328	-0.118967	0.163189	-0.729016	0.465992	0.764272
MSYG_1807	183.337	0.0835663	0.218005	0.383323	0.70148	0.88185
MSYG_1808	404.147	0.131267	0.144318	0.909564	0.363052	0.697364
MSYG_1809	564.464	-0.0340674	0.183617	-0.185536	0.852809	0.949669
MSYG_1810	1577.83	0.074099	0.0942769	0.785972	0.431884	0.744596
MSYG_1811	82.7684	0.0237876	0.22265	0.106839	0.914917	0.97391
MSYG_1812	176.778	0.385161	0.199865	1.9271	0.0539666	0.431546
MSYG_1813	105.151	0.0636327	0.186501	0.341192	0.732959	0.899203
MSYG_1814	100.104	-0.0609444	0.152592	-0.399394	0.689603	0.876755
MSYG_1815	32.2667	-0.0164488	0.238151	-0.0690689	0.944935	0.981833
MSYG_1816	729.421	0.0721202	0.0762772	0.945502	0.344403	0.683525
MSYG_1817	1226.08	-0.316839	0.114381	-2.77003	0.00560518	0.171868
MSYG_1818	440.629	-0.168744	0.111919	-1.50773	0.131623	0.530598
MSYG_1819	193.888	-0.199332	0.121866	-1.63567	0.101909	0.507037
MSYG_1820	267.547	-0.0327644	0.0961064	-0.340918	0.733165	0.899203
MSYG_1821	195.135	-0.0574531	0.165847	-0.346422	0.729025	0.897453
MSYG_1822	236.195	-0.321699	0.146524	-2.19554	0.0281247	0.360713
MSYG_1823	1550.75	0.021635	0.0596251	0.362851	0.716716	0.890844
MSYG_1824	283.598	-0.902765	0.200109	-4.51137	6.44091e-06	0.00248512
MSYG_1825	156.231	-0.222313	0.144899	-1.53426	0.124966	0.525515
MSYG_1826	7.62975	0.664372	1.03104	0.644373	0.519334	0.791519
MSYG_1827	108.264	-0.268202	0.201978	-1.32788	0.184219	0.569051
MSYG_1828	135.554	-0.0565028	0.152373	-0.370818	0.710773	0.888305
MSYG_1829	305.946	-0.532082	0.187928	-2.8313	0.0046359	0.149057
MSYG_1830	388.976	-0.075866	0.132333	-0.573296	0.566445	0.8152
MSYG_1831	292.256	0.174843	0.132823	1.31636	0.188052	0.572138
MSYG_1832	43.3743	0.187291	0.234263	0.79949	0.424007	0.738728
MSYG_1833	395.641	0.115856	0.125197	0.925384	0.354766	0.690762
MSYG_1834	151.968	0.12819	0.126664	1.01204	0.311517	0.666475
MSYG_1835	823.251	-0.112583	0.128226	-0.878	0.379943	0.70823
MSYG_1836	793.622	0.0545891	0.0771117	0.707923	0.478993	0.770229
MSYG_1837	498.8	-0.0631753	0.108031	-0.584788	0.558691	0.811651
MSYG_1838	217.394	-0.0736682	0.103383	-0.712577	0.476108	0.769686
MSYG_1839	661.814	0.206096	0.104076	1.98025	0.0476758	0.422286
MSYG_1840	401.184	0.292615	0.226481	1.29201	0.196355	0.579891
MSYG_1841	187.847	0.302085	0.172679	1.7494	0.0802219	0.482085
MSYG_1842	231.293	0.29655	0.174342	1.70097	0.088949	0.490278
MSYG_1843	604.254	0.208388	0.0892971	2.33364	0.0196143	0.308049
MSYG_1844	255.232	0.387352	0.130322	2.97228	0.00295598	0.121117
MSYG_1845	504.026	0.145294	0.119892	1.21188	0.22556	0.602274
MSYG_1846	1198.46	-0.00361545	0.112622	-0.0321026	0.97439	0.994252
MSYG_1847	224.799	0.202572	0.169673	1.1939	0.232517	0.608142
MSYG_1848	470.206	0.343492	0.221263	1.55242	0.120563	0.521257
MSYG_1849	129.025	0.0631624	0.205353	0.307579	0.758403	0.91087
MSYG_1850	410.873	0.484181	0.237589	2.03789	0.041561	0.403412
MSYG_1851	384.635	0.310513	0.208197	1.49144	0.135847	0.531233
MSYG_1852	1133.56	0.0937066	0.0713728	1.31292	0.189211	0.572695
MSYG_1853	202.09	0.219004	0.137791	1.5894	0.11197	0.511362
MSYG_1854	175.004	-0.0723735	0.153639	-0.471063	0.637596	0.849525
MSYG_1855	255.774	0.0323926	0.145192	0.223102	0.823456	0.939978
MSYG_1856	74.6844	0.012653	0.20538	0.0616076	0.950875	0.984691
MSYG_1857	203.374	-0.0166798	0.141669	-0.117738	0.906275	0.970363
MSYG_1858	112.565	-0.0557301	0.145655	-0.382618	0.702003	0.881943
MSYG_1859	79.2627	-0.329452	0.157947	-2.08583	0.0369938	0.384902
MSYG_1860	1422.32	-0.104548	0.129435	-0.807726	0.419248	0.736109
MSYG_1861	157.867	-0.192087	0.138848	-1.38343	0.166532	0.558592
MSYG_1862	379.188	-0.255873	0.12809	-1.9976	0.04576	0.420973
MSYG_1863	464.268	0.0327209	0.0760131	0.430465	0.666858	0.863409
MSYG_1864	276.483	0.02243	0.156166	0.143629	0.885793	0.961095
MSYG_1865	205.926	-0.0636242	0.121834	-0.52222	0.601517	0.82937
MSYG_1866	99.9611	0.200338	0.160621	1.24727	0.2123	0.591704
MSYG_1867	778.365	0.350162	0.195191	1.79395	0.0728215	0.469146
MSYG_1868	1354.6	0.130659	0.0600945	2.17422	0.0296885	0.365058
MSYG_1869	316.644	0.139524	0.0982004	1.42081	0.155372	0.548304
MSYG_1870	615.238	0.0946933	0.136642	0.693002	0.488308	0.775926
MSYG_1871	571.189	0.117254	0.086378	1.35745	0.174638	0.563498
MSYG_1872	333.986	-0.0244539	0.104113	-0.234878	0.814303	0.934962
MSYG_1873	99.2572	-0.0276095	0.18159	-0.152043	0.879153	0.958639
MSYG_1874	243.139	0.0457179	0.0968084	0.472252	0.636747	0.849363
MSYG_1875	833.354	0.0698281	0.0979809	0.712671	0.47605	0.769686
MSYG_1876	776.553	-0.209657	0.156264	-1.34169	0.179697	0.564448
MSYG_1877	872.626	0.0798201	0.0714179	1.11765	0.263717	0.635541
MSYG_1878	494.71	0.170387	0.095304	1.78783	0.0738031	0.470025
MSYG_1879	114.98	-0.072959	0.187156	-0.389829	0.696663	0.879808
MSYG_1880	154.091	-0.109576	0.157318	-0.696526	0.486099	0.77528
MSYG_1881	491.21	-0.0244963	0.137621	-0.177998	0.858724	0.951924
MSYG_1882	0.352194	-2.44765	4.64535	-0.526903	0.598261	0.828833
MSYG_1883	245.223	0.0160228	0.0944784	0.169592	0.865331	0.954753
MSYG_1884	53.0563	0.0500862	0.206915	0.242061	0.808733	0.931915
MSYG_1885	185.31	-0.0316895	0.108239	-0.292773	0.769695	0.913298
MSYG_1886	345.262	0.00238175	0.0926975	0.0256938	0.979502	0.996505
MSYG_1887	237.005	-0.223504	0.231289	-0.966342	0.333873	0.675036
MSYG_1888	711.223	-0.101631	0.115379	-0.880848	0.3784	0.707197
MSYG_1889	296.169	-0.183025	0.12279	-1.49055	0.13608	0.531233
MSYG_1890	414.464	0.0696088	0.102888	0.676549	0.498692	0.780577
MSYG_1891	72.2927	-0.651229	0.269442	-2.41695	0.015651	0.279625
MSYG_1892	285.068	0.307146	0.241773	1.27039	0.203946	0.583997
MSYG_1893	641.935	0.157506	0.179085	0.879504	0.379128	0.707808
MSYG_1894	136.907	-0.120692	0.126941	-0.950769	0.341722	0.680031
MSYG_1895	109.574	0.098496	0.164367	0.599244	0.54901	0.808241
MSYG_1896	178.279	0.333484	0.215147	1.55003	0.121133	0.521257
MSYG_1897	318.757	0.0992035	0.142653	0.695417	0.486794	0.775321
MSYG_1898	836.272	0.125265	0.0928314	1.34938	0.177216	0.563498
MSYG_1899	312.769	0.217298	0.254407	0.854134	0.393031	0.717277
MSYG_1900	989.091	0.0976302	0.0749945	1.30183	0.192974	0.57839
MSYG_1901	1002.86	0.338595	0.103129	3.28323	0.00102626	0.0806621
MSYG_1902	762.428	0.0911429	0.0924036	0.986356	0.323959	0.66963
MSYG_1903	321.101	0.325698	0.21073	1.54557	0.122208	0.521497
MSYG_1904	153.109	-0.070606	0.126088	-0.559975	0.575496	0.818546
MSYG_1905	89.3958	0.121328	0.19752	0.614255	0.539047	0.801988
MSYG_1906	1370.28	0.148976	0.100056	1.48892	0.136509	0.531233
MSYG_1907	302.092	0.294568	0.201073	1.46499	0.142925	0.538439
MSYG_1908	214.562	0.14336	0.147389	0.972658	0.330723	0.672202
MSYG_1909	629.829	0.174304	0.0931884	1.87045	0.0614219	0.450905
MSYG_1910	223.791	0.293414	0.233626	1.25591	0.209149	0.591183
MSYG_1911	199.125	0.129669	0.171081	0.757939	0.448487	0.752784
MSYG_1912	245.49	0.150872	0.120857	1.24835	0.211901	0.591704
MSYG_1913	288.742	0.126805	0.110417	1.14841	0.250798	0.626214
MSYG_1914	167.467	-0.0332137	0.11065	-0.300168	0.764049	0.911366
MSYG_1915	522.307	-0.0775085	0.0972967	-0.79662	0.425672	0.739967
MSYG_1916	156.667	0.179406	0.130637	1.37331	0.169656	0.55909
MSYG_1917	122.558	-0.0134659	0.138761	-0.097044	0.922691	0.97465
MSYG_1918	277.7	-0.0083369	0.120225	-0.069344	0.944716	0.981833
MSYG_1919	2048.89	0.117511	0.0721149	1.6295	0.103208	0.507037
MSYG_1920	524.746	-0.253268	0.168085	-1.50678	0.131867	0.530598
MSYG_1921	149.395	-0.0323814	0.128492	-0.252011	0.801033	0.927224
MSYG_1922	158.388	0.0168672	0.257105	0.0656044	0.947693	0.983037
MSYG_1923	434.77	0.0677213	0.0900821	0.751773	0.452188	0.754753
MSYG_1924	299.076	0.148857	0.161784	0.920099	0.357521	0.693518
MSYG_1925	188.573	0.177754	0.336345	0.528487	0.597161	0.828546
MSYG_1926	4556.37	0.152564	0.152448	1.00076	0.316942	0.667688
MSYG_1927	576.465	0.0568098	0.108091	0.525575	0.599184	0.828833
MSYG_1928	394.715	-0.0967039	0.0855275	-1.13068	0.258191	0.63262
MSYG_1929	424.448	-0.0319624	0.10473	-0.305189	0.760222	0.910968
MSYG_1930	506.383	-0.303572	0.141657	-2.143	0.0321127	0.366422
MSYG_1931	738.727	-0.346374	0.111214	-3.11449	0.00184265	0.0996946
MSYG_1932	125.642	-0.0328958	0.155072	-0.212133	0.832003	0.941108
MSYG_1933	632.457	-0.173109	0.0945837	-1.83021	0.0672179	0.459703
MSYG_1934	501.571	-0.0892296	0.0757578	-1.17783	0.238866	0.614147
MSYG_1935	349.269	-0.414649	0.18792	-2.20652	0.0273479	0.356502
MSYG_1936	299.13	-0.0848615	0.0985679	-0.860944	0.389269	0.715231
MSYG_1937	167.435	-0.141316	0.195742	-0.721949	0.470326	0.767455
MSYG_1938	332.842	-0.178585	0.156718	-1.13953	0.254482	0.629094
MSYG_1939	188.755	0.0482831	0.11065	0.436358	0.662577	0.861816
MSYG_1940	108.225	0.0491385	0.176583	0.278275	0.780801	0.919231
MSYG_1941	222.906	0.314442	0.168193	1.86953	0.0615494	0.450905
MSYG_1942	605.648	0.250791	0.103594	2.42091	0.0154819	0.279625
MSYG_1943	159.089	0.368822	0.142877	2.5814	0.00984019	0.237292
MSYG_1944	560.022	0.108732	0.0729258	1.49099	0.135964	0.531233
MSYG_1945	376.531	-0.0142691	0.0782518	-0.182349	0.855309	0.95098
MSYG_1946	149.917	0.116569	0.191651	0.608237	0.54303	0.804811
MSYG_1947	472.952	0.174316	0.0893765	1.95036	0.0511334	0.425322
MSYG_1948	591.06	-0.0306673	0.115077	-0.266494	0.789859	0.921221
MSYG_1949	375.438	-0.0977972	0.0872072	-1.12143	0.262103	0.634255
MSYG_1950	828.818	-0.248314	0.124612	-1.9927	0.0462944	0.421657
MSYG_1951	1001.45	0.0193085	0.072455	0.266489	0.789862	0.921221
MSYG_1952	247.797	-0.462698	0.134044	-3.45185	0.000556761	0.0688632
MSYG_1953	148.556	-0.628081	0.260144	-2.41436	0.0157629	0.279625
MSYG_1954	119.062	-0.149503	0.160891	-0.92922	0.352775	0.689468
MSYG_1955	378.578	-0.245746	0.137352	-1.78917	0.0735873	0.470005
MSYG_1956	242.377	-0.447295	0.208789	-2.14233	0.0321669	0.366422
MSYG_1957	113.813	-0.5378	0.289124	-1.8601	0.062871	0.453531
MSYG_1958	437.666	-0.327274	0.139896	-2.33941	0.0193144	0.307304
MSYG_1959	530.896	-0.215469	0.129277	-1.66673	0.0955684	0.499068
MSYG_1960	244.084	-0.169153	0.178758	-0.946267	0.344012	0.683302
MSYG_1961	3116.81	-0.0678174	0.116824	-0.580508	0.561572	0.812199
MSYG_1962	789.14	-0.0582691	0.0813109	-0.716621	0.473608	0.768753
MSYG_1963	500.071	-0.260826	0.128452	-2.03053	0.0423029	0.406808
MSYG_1964	207.809	-0.333204	0.120269	-2.7705	0.00559708	0.171868
MSYG_1965	99.3021	0.180916	0.189452	0.954945	0.339606	0.678612
MSYG_1966	235.236	-0.147756	0.0985191	-1.49977	0.133675	0.530598
MSYG_1967	399.673	0.0591098	0.0781156	0.756697	0.449231	0.752784
MSYG_1968	378.492	0.0686143	0.0819672	0.837095	0.402539	0.725054
MSYG_1969	212.151	0.353364	0.234217	1.50871	0.131374	0.530598
MSYG_1970	750.675	0.0202002	0.0632697	0.319271	0.749521	0.906301
MSYG_1971	765.356	0.130646	0.0682749	1.91353	0.0556804	0.439276
MSYG_1972	649.935	0.132585	0.0844208	1.57052	0.116294	0.516183
MSYG_1973	428.388	0.0829097	0.0830358	0.998482	0.318046	0.667688
MSYG_1974	951.502	0.0461046	0.0794936	0.579979	0.561929	0.812199
MSYG_1975	535.03	-0.0280873	0.0708142	-0.396635	0.691637	0.878058
MSYG_1976	1076.13	-0.110507	0.0903643	-1.2229	0.221366	0.600789
MSYG_1977	88.8831	0.405843	0.243661	1.6656	0.095793	0.499068
MSYG_1978	189.826	0.530495	0.253518	2.09253	0.0363909	0.38468
MSYG_1979	317.012	0.179227	0.129372	1.38536	0.165943	0.558412
MSYG_1980	106.075	0.0321673	0.171517	0.187546	0.851233	0.94946
MSYG_1981	250.429	0.140943	0.159771	0.882156	0.377692	0.706552
MSYG_1982	383.697	-0.164749	0.119729	-1.37602	0.168815	0.558592
MSYG_1983	213.151	-0.0955161	0.111305	-0.858147	0.390811	0.716607
MSYG_1984	321.015	-0.194026	0.11317	-1.71446	0.0864445	0.486344
MSYG_1985	146.315	-0.0135338	0.147533	-0.0917341	0.926909	0.975361
MSYG_1986	180.915	-0.146262	0.146786	-0.996428	0.319042	0.667688
MSYG_1987	756.084	-0.549024	0.122437	-4.48413	7.32112e-06	0.00260744
MSYG_1988	284.326	-0.00401802	0.175469	-0.0228987	0.981731	0.996959
MSYG_1989	417.926	0.224746	0.155283	1.44733	0.147806	0.543127
MSYG_1990	291.207	-0.0655578	0.097526	-0.672209	0.501451	0.783226
MSYG_1991	275.839	0.0433218	0.0953498	0.454346	0.64958	0.855635
MSYG_1992	405.666	0.0163035	0.147657	0.110415	0.91208	0.973119
MSYG_1993	780.668	-0.0295658	0.0873798	-0.33836	0.735092	0.900198
MSYG_1994	536.947	-0.173876	0.103301	-1.68319	0.092338	0.492878
MSYG_1995	109.102	-0.117835	0.162242	-0.726293	0.467659	0.76511
MSYG_1996	909.002	-0.0785719	0.141119	-0.556777	0.57768	0.818546
MSYG_1997	345.148	-0.048406	0.141571	-0.341921	0.732411	0.899009
MSYG_1998	278.189	-0.240593	0.178706	-1.3463	0.178204	0.563498
MSYG_1999	157.704	-0.151593	0.116743	-1.29853	0.194107	0.578953
MSYG_2000	539.894	0.0893268	0.0707133	1.26322	0.206509	0.588029
[truncated: 2,632 more rows]

## Sheet: Table S6 pH4rra1 v pH4WT
Comparison of transcript levels for rra1/WT strains at pH4
Gene ID	baseMean	log2FoldChange	lfcSE	stat	pvalue	padj
MSYG_0001	1061.19	1.38985	1.18731	1.17059	0.241764	0.870761
MSYG_0002	106.623	1.5445	1.07204	1.44071	0.149665	0.856493
MSYG_0003	178.166	0.321982	0.131221	2.45374	0.014138	0.503122
MSYG_0004	456.629	0.170492	0.119897	1.42199	0.155029	0.856493
MSYG_0005	83.8416	0.0904152	0.183334	0.493171	0.621892	0.961568
MSYG_0006	314.485	0.0145107	0.099997	0.145111	0.884623	1
MSYG_0007	202.238	-0.0984169	0.101255	-0.971972	0.331064	0.880667
MSYG_0008	130.053	-0.00554361	0.17303	-0.0320385	0.974441	1
MSYG_0009	375.47	0.00578975	0.101142	0.0572436	0.954351	1
MSYG_0010	90.3427	-0.0500243	0.150532	-0.332317	0.73965	0.981403
MSYG_0011	348.888	-0.0804934	0.0917664	-0.877156	0.380402	0.896333
MSYG_0012	112.063	0.2962	0.152524	1.94198	0.0521391	0.739619
MSYG_0013	125.47	0.526817	0.151468	3.47809	0.000505007	0.0615311
MSYG_0014	65.9175	0.0857153	0.180048	0.476068	0.634026	0.966649
MSYG_0015	478.067	-0.0723458	0.0956916	-0.756031	0.449631	0.91837
MSYG_0016	224.252	0.0384823	0.104812	0.367156	0.713503	0.976677
MSYG_0017	356.721	0.118068	0.0997038	1.18418	0.23634	0.870761
MSYG_0018	75.1525	-0.0905517	0.182426	-0.496375	0.61963	0.960992
MSYG_0019	433.832	-0.109193	0.100898	-1.08221	0.27916	0.870761
MSYG_0020	306.32	-0.0228764	0.101655	-0.225039	0.821949	0.994105
MSYG_0021	384.136	-0.0294295	0.119994	-0.245259	0.806256	0.989389
MSYG_0022	867.194	-0.0376369	0.0665486	-0.565555	0.571696	0.945861
MSYG_0023	85.7531	0.246511	0.163154	1.51091	0.130811	0.833848
MSYG_0024	571.002	0.0678569	0.0976937	0.694589	0.487313	0.919944
MSYG_0025	140.549	0.0201086	0.151961	0.132327	0.894725	1
MSYG_0026	269.211	-0.0899728	0.0877113	-1.02578	0.304994	0.875001
MSYG_0027	87.7013	-0.157112	0.152217	-1.03216	0.301998	0.874855
MSYG_0028	506.272	-0.224948	0.128652	-1.7485	0.0803782	0.798607
MSYG_0029	410.467	-0.428229	0.232705	-1.84023	0.0657351	0.778398
MSYG_0030	300.535	-0.1454	0.178087	-0.816452	0.414242	0.907256
MSYG_0031	541.749	0.058693	0.101534	0.578062	0.563222	0.945861
MSYG_0032	132.775	0.156163	0.120148	1.29976	0.193684	0.864697
MSYG_0033	934.134	-0.0597792	0.0913147	-0.654651	0.512692	0.93149
MSYG_0034	235.346	0.276988	0.200046	1.38462	0.166168	0.856493
MSYG_0035	105.992	0.285853	0.236626	1.20804	0.227032	0.870761
MSYG_0036	103.531	0.323543	0.190651	1.69704	0.0896885	0.808662
MSYG_0037	221.99	0.0844682	0.197373	0.427962	0.668679	0.973391
MSYG_0038	777.428	0.051292	0.193051	0.265692	0.790476	0.986546
MSYG_0039	370.411	0.05533	0.190465	0.2905	0.771434	0.984912
MSYG_0040	862.964	0.128757	0.150833	0.853639	0.393305	0.901933
MSYG_0041	576.53	-0.0860139	0.155389	-0.55354	0.579894	0.949595
MSYG_0042	223.993	-0.703424	0.349444	-2.01298	0.0441164	0.728477
MSYG_0043	720.674	0.0604843	0.125281	0.482789	0.629245	0.963831
MSYG_0044	168.649	0.228045	0.14094	1.61803	0.105656	0.808662
MSYG_0045	704.654	0.0379214	0.245501	0.154465	0.877243	1
MSYG_0046	232.572	0.25757	0.175375	1.46868	0.141918	0.851967
MSYG_0047	62.8974	0.345469	0.199387	1.73266	0.0831565	0.804973
MSYG_0048	334.641	0.0710399	0.15393	0.461507	0.644435	0.968532
MSYG_0049	406.411	0.224569	0.223189	1.00619	0.314326	0.875001
MSYG_0050	409.176	-0.0856158	0.0890961	-0.960938	0.336583	0.882604
MSYG_0051	181.83	0.16825	0.121224	1.38792	0.16516	0.856493
MSYG_0052	300.415	0.0182594	0.120305	0.151777	0.879363	1
MSYG_0053	669.853	-0.119685	0.192256	-0.622527	0.533595	0.941179
MSYG_0054	335.256	0.141137	0.127276	1.10891	0.26747	0.870761
MSYG_0055	371.17	0.121904	0.149136	0.817401	0.413699	0.907247
MSYG_0056	791.8	-0.0459814	0.106258	-0.432733	0.665209	0.97329
MSYG_0057	531.575	0.0183827	0.189522	0.0969951	0.92273	1
MSYG_0058	372.646	0.0370194	0.132576	0.279231	0.780067	0.98553
MSYG_0059	612.75	0.0310844	0.0758635	0.409741	0.681996	0.974361
MSYG_0060	209.518	-0.0379758	0.121835	-0.311698	0.75527	0.98338
MSYG_0061	342.127	0.143489	0.117403	1.22219	0.221635	0.870761
MSYG_0062	288.965	-0.167355	0.169179	-0.989216	0.322558	0.878579
MSYG_0063	323.893	0.0656527	0.0918418	0.714845	0.474705	0.91845
MSYG_0064	818.684	-0.0405885	0.0733668	-0.553226	0.580109	0.949595
MSYG_0065	436.886	-0.0814772	0.0761269	-1.07028	0.284493	0.870761
MSYG_0066	331.554	-0.0897915	0.0853971	-1.05146	0.293048	0.870761
MSYG_0067	68.4087	0.227276	0.167366	1.35796	0.174477	0.856493
MSYG_0068	78.7169	-0.154623	0.15872	-0.974185	0.329965	0.880667
MSYG_0069	1.04875	-0.500779	2.51861	-0.198832	0.842394	0.997006
MSYG_0070	874.572	-0.259015	0.164168	-1.57775	0.114624	0.809749
MSYG_0071	550.271	-0.0255946	0.185808	-0.137748	0.89044	1
MSYG_0072	436.918	0.0623096	0.22575	0.276011	0.78254	0.985893
MSYG_0073	839.804	-0.0869551	0.0606689	-1.43327	0.15178	0.856493
MSYG_0074	495.377	-0.0433461	0.080986	-0.535229	0.592491	0.955494
MSYG_0075	1252.91	0.0170386	0.154449	0.110318	0.912157	1
MSYG_0076	119.805	0.128702	0.252305	0.510104	0.609979	0.960992
MSYG_0077	244.759	-0.00668419	0.146751	-0.0455477	0.963671	1
MSYG_0078	84.6799	-0.0839029	0.158362	-0.529817	0.596239	0.957532
MSYG_0079	429.678	-0.050336	0.0746169	-0.674592	0.499935	0.921457
MSYG_0080	350.465	0.105134	0.18473	0.569123	0.569272	0.945861
MSYG_0081	520.795	0.0290532	0.142752	0.203522	0.838727	0.99598
MSYG_0082	154.879	0.0565584	0.115695	0.488857	0.624943	0.962103
MSYG_0083	539.748	0.0802461	0.0681453	1.17757	0.238967	0.870761
MSYG_0084	202.085	0.191051	0.123489	1.5471	0.121838	0.82112
MSYG_0085	986.114	0.0252161	0.124651	0.202293	0.839688	0.99598
MSYG_0086	171.244	0.00649986	0.217074	0.0299431	0.976112	1
MSYG_0087	112.133	0.0533614	0.139395	0.382806	0.701864	0.976024
MSYG_0088	136.917	0.634472	0.293128	2.16449	0.0304269	0.680325
MSYG_0089	294.297	0.268	0.205383	1.30488	0.191933	0.864697
MSYG_0090	211.533	-0.0960489	0.141138	-0.680531	0.496168	0.920649
MSYG_0091	369.877	0.00319566	0.115688	0.027623	0.977963	1
MSYG_0092	341.96	0.0964594	0.114848	0.839887	0.400972	0.904466
MSYG_0093	142.268	0.024709	0.1217	0.203032	0.83911	0.99598
MSYG_0094	98.5261	0.102653	0.170467	0.602186	0.54705	0.942681
MSYG_0095	428.334	-0.0624505	0.0918734	-0.679746	0.496665	0.920649
MSYG_0096	759.303	0.101746	0.086313	1.1788	0.238479	0.870761
MSYG_0097	220.991	-0.062935	0.13174	-0.477722	0.632848	0.966649
MSYG_0098	417.102	-0.0106382	0.116906	-0.0909986	0.927494	1
MSYG_0099	332.766	-0.0757252	0.201585	-0.375649	0.707178	0.976677
MSYG_0100	236.991	-0.142995	0.193298	-0.739764	0.459443	0.91845
MSYG_0101	532.055	-0.140681	0.124551	-1.12951	0.258684	0.870761
MSYG_0102	224.87	-0.0469838	0.169741	-0.276797	0.781936	0.985893
MSYG_0103	131.88	-0.183038	0.190504	-0.96081	0.336648	0.882604
MSYG_0104	312.519	-0.145263	0.205597	-0.706545	0.479849	0.919944
MSYG_0105	246.064	-0.167225	0.243654	-0.686324	0.492509	0.919944
MSYG_0106	266.311	0.00964441	0.193396	0.0498688	0.960227	1
MSYG_0107	116.116	-0.0556019	0.253732	-0.219136	0.826544	0.994105
MSYG_0108	295.988	-0.0775387	0.266928	-0.290486	0.771445	0.984912
MSYG_0109	157.373	0.0990337	0.140147	0.706642	0.479789	0.919944
MSYG_0110	225.546	-0.0370546	0.0910026	-0.407182	0.683874	0.974361
MSYG_0111	857.612	-0.0845788	0.0622435	-1.35884	0.174198	0.856493
MSYG_0112	163.378	-0.0697915	0.140623	-0.496303	0.619681	0.960992
MSYG_0113	355.129	-0.191725	0.084345	-2.2731	0.0230202	0.602166
MSYG_0114	676.669	-0.0901071	0.0632566	-1.42447	0.154311	0.856493
MSYG_0115	463.131	-0.0755174	0.122323	-0.617361	0.536996	0.941987
MSYG_0116	3086.59	-0.160362	0.0929216	-1.72578	0.0843875	0.80706
MSYG_0117	657.886	-0.00875633	0.0853577	-0.102584	0.918293	1
MSYG_0118	190.367	0.187672	0.227281	0.825724	0.408961	0.906387
MSYG_0119	762.173	0.016685	0.117705	0.141753	0.887275	1
MSYG_0120	66.5177	0.486496	0.187046	2.60094	0.00929688	0.448381
MSYG_0121	432.014	0.176103	0.165571	1.06361	0.287505	0.870761
MSYG_0122	532.884	0.000556624	0.0745144	0.00747001	0.99404	1
MSYG_0123	506.902	-0.0552019	0.0654106	-0.843929	0.398709	0.904399
MSYG_0124	426.656	0.123161	0.162405	0.758359	0.448236	0.91837
MSYG_0125	576.925	-0.060954	0.121013	-0.503697	0.614474	0.960992
MSYG_0126	112.226	0.485757	0.229489	2.11668	0.0342867	0.684256
MSYG_0127	394.453	0.601175	0.20805	2.88957	0.00385767	0.274785
MSYG_0128	247.825	0.00464782	0.111448	0.0417039	0.966735	1
MSYG_0129	366.106	0.0452235	0.211339	0.213985	0.830559	0.99452
MSYG_0130	800.279	-0.0407873	0.142713	-0.285799	0.775032	0.98553
MSYG_0131	240.749	-0.0219659	0.108573	-0.202315	0.839671	0.99598
MSYG_0132	231.243	-0.167554	0.108047	-1.55075	0.120961	0.820703
MSYG_0133	732.222	0.0260606	0.120067	0.21705	0.828169	0.994105
MSYG_0134	179.298	-0.0137998	0.116247	-0.118711	0.905504	1
MSYG_0135	208.834	-0.00752466	0.123924	-0.0607199	0.951582	1
MSYG_0136	358.175	0.0645302	0.147138	0.438569	0.660974	0.97329
MSYG_0137	183.604	-0.0238693	0.169049	-0.141198	0.887714	1
MSYG_0138	639.01	0.0754629	0.111573	0.676353	0.498817	0.920649
MSYG_0139	727.27	-0.207964	0.116149	-1.79049	0.0733751	0.796542
MSYG_0140	438.9	-0.181423	0.0819545	-2.2137	0.0268492	0.637496
MSYG_0141	557.172	-0.0849172	0.118368	-0.717403	0.473125	0.91845
MSYG_0142	155.56	0.128258	0.301019	0.426081	0.670049	0.973391
MSYG_0143	225.843	-0.208278	0.193694	-1.07529	0.282243	0.870761
MSYG_0144	734.988	-0.0105045	0.156005	-0.0673339	0.946316	1
MSYG_0145	302.119	-0.220862	0.136511	-1.61791	0.105683	0.808662
MSYG_0146	752.789	-0.085962	0.0646965	-1.3287	0.183948	0.858531
MSYG_0147	1005.82	-0.0720709	0.0753777	-0.956131	0.339006	0.883502
MSYG_0148	143.6	0.188665	0.139142	1.35592	0.175125	0.856493
MSYG_0149	275.666	0.0162469	0.115109	0.141144	0.887757	1
MSYG_0150	460.499	0.171706	0.0878974	1.95349	0.0507619	0.734632
MSYG_0151	225.361	-0.113428	0.100444	-1.12927	0.258785	0.870761
MSYG_0152	1140.89	-0.0764923	0.0737262	-1.03752	0.299494	0.874311
MSYG_0153	220.074	0.0791776	0.137984	0.573815	0.566093	0.945861
MSYG_0154	394.452	-0.00739398	0.147354	-0.0501782	0.95998	1
MSYG_0155	436.805	-0.132944	0.190341	-0.69845	0.484896	0.919944
MSYG_0156	383.961	0.0286458	0.08941	0.320387	0.748675	0.98143
MSYG_0157	215.955	0.092579	0.14242	0.650045	0.515663	0.93372
MSYG_0158	126.928	0.204041	0.283417	0.719931	0.471568	0.91845
MSYG_0159	1050.52	-0.00703849	0.135798	-0.0518304	0.958664	1
MSYG_0160	1244.82	-0.0355156	0.0610234	-0.581999	0.560568	0.944823
MSYG_0161	442.897	-0.0356384	0.10848	-0.328527	0.742513	0.981403
MSYG_0162	941.415	-0.401609	0.153265	-2.62036	0.00878361	0.43095
MSYG_0163	410.497	0.13656	0.0827291	1.65068	0.098803	0.808662
MSYG_0164	253.073	0.0352437	0.100811	0.349601	0.726638	0.981252
MSYG_0165	256.852	-0.202922	0.123101	-1.64842	0.0992671	0.808662
MSYG_0166	102.05	0.198055	0.179809	1.10147	0.270692	0.870761
MSYG_0167	335.367	0.0367811	0.190651	0.192924	0.847019	0.999158
MSYG_0168	292.781	-0.0111118	0.170468	-0.0651843	0.948027	1
MSYG_0169	341.581	-0.103984	0.129177	-0.804974	0.420834	0.910923
MSYG_0170	303.608	0.0485018	0.176884	0.274201	0.78393	0.986204
MSYG_0171	262.769	0.126813	0.118207	1.0728	0.283359	0.870761
MSYG_0172	191.971	0.0303519	0.116043	0.261557	0.793663	0.986546
MSYG_0173	655.998	0.0442326	0.127456	0.347042	0.728559	0.981273
MSYG_0174	480.746	-0.204834	0.136512	-1.50048	0.133491	0.83785
MSYG_0175	460.47	-0.0104994	0.102582	-0.102352	0.918478	1
MSYG_0176	134.369	-0.0674965	0.162308	-0.415855	0.677516	0.974361
MSYG_0177	617.623	-0.00220874	0.068664	-0.0321674	0.974339	1
MSYG_0178	375.577	-0.11824	0.152058	-0.777602	0.436804	0.91837
MSYG_0179	675.989	-0.0392488	0.115371	-0.340198	0.733708	0.981403
MSYG_0180	508.627	0.0189653	0.100998	0.187778	0.851051	1
MSYG_0181	851.63	-0.0757341	0.0690663	-1.09654	0.272842	0.870761
MSYG_0182	326.792	-0.0767925	0.0927266	-0.828161	0.407579	0.906387
MSYG_0183	1091.71	0.0279739	0.0729064	0.383696	0.701204	0.976024
MSYG_0184	78.7451	0.0605706	0.154666	0.391622	0.695338	0.974361
MSYG_0185	153.267	-0.226604	0.121383	-1.86684	0.0619236	0.770295
MSYG_0186	327.821	-0.115894	0.087559	-1.32361	0.185632	0.859323
MSYG_0187	289.986	-0.00620629	0.0844304	-0.0735077	0.941402	1
MSYG_0188	139.831	0.0473338	0.12054	0.392681	0.694555	0.974361
MSYG_0189	66.3493	0.102765	0.202593	0.507247	0.611982	0.960992
MSYG_0190	199.009	0.0208818	0.151392	0.137932	0.890294	1
MSYG_0191	269.541	-0.0923063	0.090451	-1.02051	0.307486	0.875001
MSYG_0192	105.645	0.102826	0.22963	0.447788	0.654306	0.97329
MSYG_0193	118.279	0.0221583	0.153973	0.14391	0.885571	1
MSYG_0194	445.324	-0.0631826	0.149861	-0.421609	0.673311	0.973623
MSYG_0195	348.198	0.0340544	0.0813829	0.418446	0.675621	0.97419
MSYG_0196	351.744	-0.0277367	0.0811844	-0.341651	0.732614	0.981293
MSYG_0197	480.039	-0.0668837	0.0717466	-0.93222	0.351223	0.886707
MSYG_0198	619.924	0.01862	0.114161	0.163102	0.870438	1
MSYG_0199	316.108	-0.00276879	0.101492	-0.0272809	0.978236	1
MSYG_0200	325.482	0.184739	0.127402	1.45005	0.147044	0.856493
MSYG_0201	910.495	-0.0683636	0.0873976	-0.782213	0.43409	0.91837
MSYG_0202	293.129	0.0114509	0.120054	0.0953806	0.924013	1
MSYG_0203	172.587	0.037129	0.139515	0.266129	0.79014	0.986546
MSYG_0204	224.191	-0.0253896	0.0983963	-0.258034	0.79638	0.987733
MSYG_0205	185.69	0.234096	0.144692	1.6179	0.105684	0.808662
MSYG_0206	179.697	0.0980908	0.163212	0.601003	0.547838	0.942681
MSYG_0207	363.574	0.0893678	0.108439	0.82413	0.409865	0.906387
MSYG_0208	590.284	0.208993	0.128405	1.6276	0.103609	0.808662
MSYG_0209	459.66	0.221364	0.121701	1.81892	0.0689236	0.782752
MSYG_0210	422.768	0.1227	0.0990328	1.23899	0.21535	0.870761
MSYG_0211	215.848	0.0160364	0.152691	0.105025	0.916356	1
MSYG_0212	566.472	-0.0293713	0.106286	-0.276343	0.782285	0.985893
MSYG_0213	156.176	0.821918	0.27678	2.96957	0.00298217	0.226352
MSYG_0214	171.389	-0.00223653	0.105453	-0.0212088	0.983079	1
MSYG_0215	212.728	0.00678598	0.124225	0.0546266	0.956436	1
MSYG_0216	1708.95	-0.152434	0.235861	-0.646287	0.518094	0.934772
MSYG_0217	202.302	-0.203245	0.274625	-0.740081	0.459251	0.91845
MSYG_0218	116.699	0.378954	0.213175	1.77767	0.0754581	0.796542
MSYG_0219	1424.73	-0.20331	0.191024	-1.06432	0.287184	0.870761
MSYG_0220	1929.5	0.0344622	0.0980146	0.351603	0.725136	0.981252
MSYG_0221	376.296	0.174247	0.167807	1.03838	0.299092	0.874311
MSYG_0222	291.613	0.246601	0.157422	1.5665	0.117232	0.813875
MSYG_0223	256.731	-0.055725	0.159197	-0.350039	0.726309	0.981252
MSYG_0224	22.657	-0.955544	0.489173	-1.95339	0.0507737	0.734632
MSYG_0225	122.331	-0.0683691	0.179972	-0.379888	0.704028	0.976528
MSYG_0226	354.967	0.0194093	0.116674	0.166355	0.867877	1
MSYG_0227	234.403	0.139329	0.126733	1.09939	0.271596	0.870761
MSYG_0228	348.952	0.085047	0.105223	0.808253	0.418945	0.909753
MSYG_0229	155.807	0.0924517	0.150481	0.614376	0.538967	0.942037
MSYG_0230	385.576	-0.1015	0.0977288	-1.03859	0.298995	0.874311
MSYG_0231	419.706	0.0848236	0.0923141	0.918858	0.35817	0.886707
MSYG_0232	436.381	0.0435206	0.0886597	0.490873	0.623516	0.962103
MSYG_0233	865.728	-0.131781	0.0630249	-2.09094	0.0365334	0.691658
MSYG_0234	389.2	-0.0495508	0.0998003	-0.496499	0.619542	0.960992
MSYG_0235	1501.53	-0.0709696	0.0696722	-1.01862	0.308383	0.875001
MSYG_0236	448.309	-0.101569	0.0727285	-1.39655	0.162548	0.856493
MSYG_0237	866.803	-0.0918311	0.153414	-0.598584	0.54945	0.942827
MSYG_0238	313.661	0.0717057	0.14696	0.487925	0.625603	0.962103
MSYG_0239	144.996	0.0108441	0.134375	0.0807	0.935681	1
MSYG_0240	210.691	-0.234727	0.151191	-1.55253	0.120537	0.820703
MSYG_0241	168.669	0.342421	0.161623	2.11864	0.0341212	0.684256
MSYG_0242	137.128	0.137703	0.208818	0.659439	0.509614	0.929905
MSYG_0243	555.395	-0.0759583	0.0998575	-0.760668	0.446856	0.91837
MSYG_0244	226.66	-0.1801	0.097473	-1.84769	0.0646475	0.773126
MSYG_0245	108.624	0.187118	0.148395	1.26094	0.207329	0.870761
MSYG_0246	968.165	0.0843696	0.0742558	1.1362	0.255872	0.870761
MSYG_0247	337.389	-0.233891	0.0988533	-2.36604	0.0179794	0.55945
MSYG_0248	646.193	-0.0970769	0.0634637	-1.52965	0.126105	0.822525
MSYG_0249	136.765	-0.252345	0.165204	-1.52748	0.126642	0.822525
MSYG_0250	64.0902	-0.250957	0.183154	-1.37019	0.170626	0.856493
MSYG_0251	240.284	-0.0132566	0.169598	-0.0781645	0.937697	1
MSYG_0252	212.237	0.106968	0.197991	0.540268	0.589012	0.953392
MSYG_0253	416.382	0.0811047	0.133129	0.609216	0.542381	0.942037
MSYG_0254	133.486	-0.114038	0.24263	-0.470009	0.638349	0.966649
MSYG_0255	420.324	-0.0302903	0.0742122	-0.408158	0.683158	0.974361
MSYG_0256	346.017	0.217745	0.115692	1.88211	0.0598217	0.768601
MSYG_0257	213.353	-0.0347204	0.10016	-0.346649	0.728855	0.981273
MSYG_0258	394.292	0.054671	0.183263	0.298319	0.765459	0.983996
MSYG_0259	247.767	-0.0831386	0.120448	-0.690246	0.49004	0.919944
MSYG_0260	268.745	0.128768	0.0990442	1.30011	0.193564	0.864697
MSYG_0261	111.094	0.432449	0.187667	2.30435	0.0212033	0.583481
MSYG_0262	193.99	0.177974	0.17432	1.02096	0.307272	0.875001
MSYG_0263	73.2873	0.380241	0.224214	1.69588	0.0899084	0.808662
MSYG_0264	330.691	-0.0503884	0.0906924	-0.555596	0.578487	0.949595
MSYG_0265	187.516	-0.195806	0.158014	-1.23917	0.215282	0.870761
MSYG_0266	230.593	0.0491851	0.124604	0.394731	0.693041	0.974361
MSYG_0267	138.021	0.067258	0.161503	0.416452	0.67708	0.974361
MSYG_0268	319.365	0.191658	0.113102	1.69456	0.0901593	0.808662
MSYG_0269	136.306	-0.12381	0.169689	-0.729632	0.465615	0.91845
MSYG_0270	641.68	0.0366304	0.191978	0.190805	0.848678	0.999424
MSYG_0271	309.7	-0.00090177	0.129495	-0.00696372	0.994444	1
MSYG_0272	339.68	0.19963	0.0955715	2.0888	0.0367254	0.691658
MSYG_0273	257.157	0.0676276	0.0865135	0.7817	0.434391	0.91837
MSYG_0274	272.35	-0.0728116	0.154559	-0.471094	0.637574	0.966649
MSYG_0275	539.041	0.0036477	0.0838159	0.0435204	0.965287	1
MSYG_0276	231.153	-0.0988568	0.107756	-0.917416	0.358925	0.886707
MSYG_0277	462.489	0.0349295	0.104337	0.334775	0.737795	0.981403
MSYG_0278	96.6291	-0.254051	0.136242	-1.86471	0.062222	0.770295
MSYG_0279	1233.07	-0.159896	0.0760709	-2.10193	0.0355594	0.691658
MSYG_0280	625.763	-0.0155388	0.120566	-0.128883	0.897451	1
MSYG_0281	206.962	-0.0248109	0.167392	-0.148221	0.882169	1
MSYG_0282	466.425	0.148715	0.122122	1.21776	0.223317	0.870761
MSYG_0283	144.426	0.227159	0.136413	1.66523	0.095867	0.808662
MSYG_0284	529.05	-0.112668	0.122884	-0.916867	0.359213	0.886707
MSYG_0285	830.891	0.127592	0.0876701	1.45537	0.145568	0.855427
MSYG_0286	271.322	0.104821	0.188723	0.555423	0.578605	0.949595
MSYG_0287	365.596	-0.058229	0.0755447	-0.770789	0.440832	0.91837
MSYG_0288	155.237	0.0636912	0.146443	0.434922	0.663619	0.97329
MSYG_0289	125.074	-0.272622	0.212947	-1.28023	0.200463	0.866353
MSYG_0290	314.421	0.137628	0.112331	1.2252	0.220499	0.870761
MSYG_0291	111.036	0.440032	0.240008	1.83341	0.0667418	0.782024
MSYG_0292	140.983	-0.0529737	0.19561	-0.270814	0.786534	0.986314
MSYG_0293	228.383	0.124358	0.141743	0.877348	0.380298	0.896333
MSYG_0294	514.39	-0.0207008	0.0818189	-0.253008	0.800262	0.987733
MSYG_0295	137.198	0.00404074	0.127831	0.03161	0.974783	1
MSYG_0296	439.294	0.116554	0.0814152	1.4316	0.152259	0.856493
MSYG_0297	207.218	0.0810091	0.102895	0.787301	0.431106	0.917289
MSYG_0298	314.438	-0.0282553	0.12797	-0.220796	0.825252	0.994105
MSYG_0299	616.945	-0.10069	0.0686868	-1.46593	0.142668	0.851967
MSYG_0300	619.507	-0.0341534	0.117724	-0.290113	0.77173	0.984912
MSYG_0301	319.855	-0.225437	0.216843	-1.03963	0.298511	0.874311
MSYG_0302	167.988	-0.299978	0.17345	-1.72948	0.0837236	0.805905
MSYG_0303	1384.83	-0.0161178	0.112052	-0.143842	0.885625	1
MSYG_0304	299.484	-0.0736822	0.160207	-0.459919	0.645574	0.968532
MSYG_0305	59.5087	0.17222	0.284192	0.605998	0.544516	0.942037
MSYG_0306	306.202	0.0479356	0.129945	0.368892	0.712208	0.976677
MSYG_0307	423.426	0.0205742	0.196533	0.104686	0.916625	1
MSYG_0308	254.006	0.00812794	0.0914114	0.0889161	0.929149	1
MSYG_0309	345.935	0.11156	0.113743	0.980815	0.326684	0.879338
MSYG_0310	81.0451	-0.0541053	0.237739	-0.227583	0.819971	0.993059
MSYG_0311	1157.9	-0.0894589	0.0551337	-1.62258	0.104679	0.808662
MSYG_0312	547.337	-0.0379312	0.0896243	-0.423225	0.672131	0.973391
MSYG_0313	201.832	-0.135166	0.142352	-0.949515	0.342359	0.883502
MSYG_0314	333.123	0.369001	0.200347	1.84181	0.0655032	0.778398
MSYG_0315	237.603	0.143693	0.167166	0.859586	0.390017	0.900189
MSYG_0316	744.621	0.446096	0.0910366	4.90019	9.57e-07	0.000554132
MSYG_0317	781.497	-0.0955181	0.0675858	-1.41329	0.157571	0.856493
MSYG_0318	324.953	-0.000367749	0.0867858	-0.00423743	0.996619	1
MSYG_0319	491.292	-0.174538	0.0802327	-2.1754	0.0296002	0.675119
MSYG_0320	304.122	0.0348246	0.0987323	0.352718	0.7243	0.981252
MSYG_0321	113.336	0.0657253	0.128355	0.512057	0.608611	0.960992
MSYG_0322	223.42	-0.0572567	0.151645	-0.37757	0.70575	0.976677
MSYG_0323	111.947	-0.0891518	0.157802	-0.564961	0.5721	0.945861
MSYG_0324	449.471	-0.00242399	0.0738747	-0.0328121	0.973824	1
MSYG_0325	158.872	-0.0788878	0.116555	-0.676828	0.498515	0.920649
MSYG_0326	149.227	0.128552	0.139516	0.921419	0.356832	0.886707
MSYG_0327	174.412	-0.00888705	0.180747	-0.0491684	0.960785	1
MSYG_0328	236.669	-0.000613576	0.121071	-0.0050679	0.995956	1
MSYG_0329	529.017	-0.125074	0.120369	-1.03909	0.298764	0.874311
MSYG_0330	156.53	-0.0171114	0.109937	-0.155647	0.876311	1
MSYG_0331	642.242	-0.0421963	0.0911583	-0.46289	0.643443	0.968532
MSYG_0332	445.489	0.145002	0.0920802	1.57474	0.115316	0.809749
MSYG_0333	257.855	0.0379763	0.106525	0.3565	0.721466	0.980642
MSYG_0334	296.994	0.0790916	0.12523	0.631573	0.527666	0.938639
MSYG_0335	782.274	-0.0821628	0.0685821	-1.19802	0.230909	0.870761
MSYG_0336	403.031	-0.107265	0.0778249	-1.37828	0.168115	0.856493
MSYG_0337	201.023	-0.169163	0.126488	-1.33739	0.181097	0.858531
MSYG_0338	172.831	-0.179588	0.132483	-1.35556	0.175238	0.856493
MSYG_0339	142.41	0.145521	0.119616	1.21657	0.223768	0.870761
MSYG_0340	402.915	-0.0448251	0.0860881	-0.520689	0.602584	0.960655
MSYG_0341	317.184	0.0205059	0.0986195	0.207929	0.835284	0.995856
MSYG_0342	439.814	-0.00585524	0.113264	-0.0516953	0.958771	1
MSYG_0343	264.568	-0.273215	0.244885	-1.11569	0.264556	0.870761
MSYG_0344	332.029	-0.0167541	0.109305	-0.153279	0.878178	1
MSYG_0345	196.123	0.0734703	0.18098	0.405958	0.684773	0.974361
MSYG_0346	207.462	0.0480063	0.196269	0.244594	0.806771	0.989444
MSYG_0347	367.35	-0.00638615	0.0737889	-0.0865462	0.931032	1
MSYG_0348	313.747	-0.108249	0.0843475	-1.28336	0.199364	0.866353
MSYG_0349	194.105	-0.212002	0.166657	-1.27208	0.203344	0.866353
MSYG_0350	137.907	-0.0824721	0.146031	-0.564756	0.57224	0.945861
MSYG_0351	555.142	-0.0903689	0.0861771	-1.04864	0.294343	0.871918
MSYG_0352	432.69	-0.0792996	0.0777875	-1.01944	0.307995	0.875001
MSYG_0353	161.306	-0.171897	0.199815	-0.860283	0.389633	0.900189
MSYG_0354	255.754	-0.112176	0.0965426	-1.16193	0.245263	0.870761
MSYG_0355	271.064	-0.139803	0.187435	-0.745874	0.455743	0.91837
MSYG_0356	384.123	-0.178885	0.185475	-0.964465	0.334813	0.882604
MSYG_0357	172.588	-0.0872098	0.115855	-0.752749	0.451601	0.91837
MSYG_0358	287.316	0.00818797	0.165121	0.0495876	0.960451	1
MSYG_0359	95.8277	-0.277647	0.146077	-1.90069	0.0573421	0.766215
MSYG_0360	313.63	-0.145093	0.100654	-1.44151	0.149441	0.856493
MSYG_0361	321.456	-0.071398	0.0923306	-0.773286	0.439353	0.91837
MSYG_0362	904.346	-0.0758022	0.0905782	-0.83687	0.402666	0.904466
MSYG_0363	236.054	-0.283255	0.112507	-2.51766	0.0118137	0.497251
MSYG_0364	616.126	0.0574448	0.0755147	0.76071	0.44683	0.91837
MSYG_0365	203.525	0.0258608	0.14678	0.176187	0.860147	1
MSYG_0366	804.619	-0.149505	0.068107	-2.19515	0.0281529	0.65174
MSYG_0367	374.455	-0.0552729	0.142655	-0.38746	0.698416	0.974583
MSYG_0368	177.12	0.220828	0.135904	1.62488	0.104188	0.808662
MSYG_0369	108.532	0.128876	0.176419	0.730511	0.465078	0.91845
MSYG_0370	735.212	0.112055	0.0808672	1.38567	0.165848	0.856493
MSYG_0371	311.021	-0.105992	0.119414	-0.887602	0.374755	0.895206
MSYG_0372	702.301	-0.0548454	0.0672693	-0.815311	0.414894	0.908255
MSYG_0373	921.069	-0.0144219	0.110903	-0.130041	0.896534	1
MSYG_0374	598.669	0.127672	0.104467	1.22213	0.221659	0.870761
MSYG_0375	473.129	0.101754	0.115634	0.879968	0.378877	0.896333
MSYG_0376	282.851	-0.122765	0.218136	-0.56279	0.573578	0.946424
MSYG_0377	376.015	-0.21932	0.191533	-1.14508	0.252178	0.870761
MSYG_0378	253.5	-0.0928209	0.0916813	-1.01243	0.311333	0.875001
MSYG_0379	177.751	0.0382706	0.126509	0.302513	0.762261	0.983996
MSYG_0380	206.789	-0.168525	0.168056	-1.00279	0.315962	0.875001
MSYG_0381	228.509	-0.0465918	0.100691	-0.462722	0.643563	0.968532
MSYG_0382	311.327	-0.12752	0.0899838	-1.41715	0.15644	0.856493
MSYG_0383	93.4344	-0.0507506	0.217935	-0.23287	0.815862	0.992122
MSYG_0384	347.512	-0.0494969	0.111748	-0.442931	0.657815	0.97329
MSYG_0385	746.828	0.115094	0.0812684	1.41622	0.156711	0.856493
MSYG_0386	642.159	-0.098089	0.0839104	-1.16897	0.242414	0.870761
MSYG_0387	127.054	-0.0617682	0.179026	-0.345024	0.730077	0.981293
MSYG_0388	467.64	-0.172163	0.122562	-1.40471	0.160108	0.856493
MSYG_0389	299.478	-0.129895	0.10584	-1.22728	0.219718	0.870761
MSYG_0390	470.299	-0.0052414	0.0934496	-0.056088	0.955272	1
MSYG_0391	96.3837	0.114242	0.138657	0.823916	0.409987	0.906387
MSYG_0392	174.36	0.236495	0.146024	1.61957	0.105326	0.808662
MSYG_0393	422.528	0.0830356	0.116686	0.711614	0.476704	0.91845
MSYG_0394	220.527	-0.0293141	0.099965	-0.293243	0.769336	0.984912
MSYG_0395	618.694	-0.0373552	0.114134	-0.327292	0.743447	0.98143
MSYG_0396	301.665	0.0404387	0.160517	0.251928	0.801097	0.987733
MSYG_0397	360.626	-0.124237	0.139789	-0.888746	0.374139	0.895206
MSYG_0398	133.845	-0.226968	0.137635	-1.64905	0.099137	0.808662
MSYG_0399	38.2296	0.196346	0.253836	0.773514	0.439218	0.91837
MSYG_0400	701.698	0.285483	0.101638	2.80881	0.00497252	0.312053
MSYG_0401	116.364	0.080075	0.185589	0.431464	0.666131	0.97329
MSYG_0402	243.623	0.0586594	0.100416	0.584164	0.55911	0.944498
MSYG_0403	249.648	-0.04916	0.112753	-0.435997	0.662839	0.97329
MSYG_0404	339.976	-0.000391598	0.0883657	-0.00443157	0.996464	1
MSYG_0405	283.643	-0.0695698	0.10209	-0.681457	0.495583	0.920649
MSYG_0406	652.066	-0.260114	0.0891621	-2.91732	0.00353053	0.259466
MSYG_0407	591.896	-0.0298445	0.152346	-0.1959	0.844689	0.998018
MSYG_0408	720.072	-0.0212322	0.0819694	-0.259025	0.795616	0.987587
MSYG_0409	236.246	-0.113676	0.113248	-1.00379	0.315481	0.875001
MSYG_0410	233.129	-0.053935	0.128244	-0.420565	0.674072	0.973771
MSYG_0411	388.093	0.0348257	0.0927249	0.375581	0.707229	0.976677
MSYG_0412	384.743	-0.10929	0.0874188	-1.25019	0.211232	0.870761
MSYG_0413	797.005	-0.0786058	0.0634001	-1.23984	0.215036	0.870761
MSYG_0414	160.366	-0.189359	0.156076	-1.21325	0.225034	0.870761
MSYG_0415	541.447	-0.00862485	0.145641	-0.0592199	0.952777	1
MSYG_0416	479.758	-0.00299588	0.0976796	-0.0306704	0.975532	1
MSYG_0417	432.205	-0.0313428	0.151923	-0.206307	0.836551	0.995856
MSYG_0418	309.741	-0.0238039	0.0948449	-0.250977	0.801832	0.987733
MSYG_0419	286.542	-0.0168039	0.215433	-0.0780007	0.937827	1
MSYG_0420	84.0215	-0.107851	0.301454	-0.357767	0.720517	0.98031
MSYG_0421	636.299	0.14688	0.0925798	1.58652	0.112621	0.809749
MSYG_0422	469.442	-0.00964239	0.093621	-0.102994	0.917968	1
MSYG_0423	47.0649	0.0784563	0.235231	0.333528	0.738736	0.981403
MSYG_0424	410.215	0.0547782	0.072782	0.752634	0.45167	0.91837
MSYG_0425	1157.83	0.116283	0.0652258	1.78277	0.0746235	0.796542
MSYG_0426	1231.57	0.111844	0.113722	0.983481	0.325371	0.878893
MSYG_0427	214.315	-0.156815	0.132059	-1.18746	0.235046	0.870761
MSYG_0428	211.677	0.00988016	0.113756	0.0868538	0.930788	1
MSYG_0429	63.0524	0.236177	0.187642	1.25866	0.208153	0.870761
MSYG_0430	248.652	0.0213659	0.156947	0.136135	0.891715	1
MSYG_0431	689.092	-0.0819296	0.0704206	-1.16343	0.244654	0.870761
MSYG_0432	638.258	0.219967	0.116253	1.89214	0.0584719	0.768601
MSYG_0433	195.16	-0.169118	0.249096	-0.67893	0.497182	0.920649
MSYG_0434	246.286	0.0380382	0.131725	0.28877	0.772757	0.985367
MSYG_0435	552.679	0.0307803	0.0757999	0.406073	0.684689	0.974361
MSYG_0436	404.44	1.27567	0.219611	5.80875	6.29e-09	5.83e-06
MSYG_0437	379.613	0.705067	0.154548	4.56211	5.06e-06	0.00195393
MSYG_0438	267.077	-0.0988431	0.167655	-0.589561	0.555485	0.944498
MSYG_0439	177.764	0.0303361	0.116256	0.260942	0.794138	0.986546
MSYG_0440	232.419	0.160668	0.120024	1.33863	0.180692	0.858531
MSYG_0441	305.77	0.103651	0.177522	0.583874	0.559305	0.944498
MSYG_0442	491.987	-0.0335556	0.0857058	-0.39152	0.695413	0.974361
MSYG_0443	1119.43	0.121141	0.0682971	1.77374	0.0761068	0.796542
MSYG_0444	507.277	-0.106613	0.0985804	-1.08148	0.279484	0.870761
MSYG_0445	569.624	0.259612	0.144163	1.80082	0.0717315	0.790419
MSYG_0446	127.69	0.229275	0.215636	1.06325	0.287669	0.870761
MSYG_0447	94.8392	0.740693	0.222487	3.32915	0.000871103	0.0896268
MSYG_0448	58.997	0.460901	0.179498	2.56772	0.010237	0.464678
MSYG_0449	220.676	0.00648525	0.151707	0.0427484	0.965902	1
MSYG_0450	295.809	0.364037	0.174283	2.08877	0.0367282	0.691658
MSYG_0451	110.212	-0.373531	0.326722	-1.14327	0.252926	0.870761
MSYG_0452	294.746	0.32113	0.105308	3.04944	0.00229267	0.200284
MSYG_0453	1439.65	0.0346847	0.0576354	0.601794	0.547311	0.942681
MSYG_0454	1290.36	-0.104549	0.127298	-0.82129	0.411481	0.906387
MSYG_0455	422.569	0.0327985	0.078556	0.417518	0.676299	0.974361
MSYG_0456	60.5148	0.213434	0.189814	1.12444	0.260828	0.870761
MSYG_0457	960.95	-0.0552728	0.0619902	-0.891638	0.372587	0.894281
MSYG_0458	904.79	0.0283072	0.0823546	0.343724	0.731054	0.981293
MSYG_0459	240.759	-0.180336	0.252203	-0.715044	0.474582	0.91845
MSYG_0460	356.626	-0.0108974	0.159523	-0.0683125	0.945537	1
MSYG_0461	112.811	0.00707417	0.276424	0.0255918	0.979583	1
MSYG_0462	256.191	-0.265926	0.137344	-1.93621	0.0528421	0.739619
MSYG_0463	227.587	0.00714303	0.159814	0.0446959	0.96435	1
MSYG_0464	487.065	0.0497222	0.121874	0.407981	0.683288	0.974361
MSYG_0465	168.271	0.368228	0.176135	2.0906	0.0365639	0.691658
MSYG_0466	368.619	-0.0559988	0.138466	-0.404422	0.685902	0.974361
MSYG_0467	274.063	-0.0637512	0.0942757	-0.676221	0.4989	0.920649
MSYG_0468	658.222	0.134235	0.0908307	1.47786	0.139446	0.846424
MSYG_0469	387.635	-0.0558039	0.132768	-0.42031	0.674259	0.973771
MSYG_0470	528.567	-0.0604774	0.121177	-0.499083	0.617721	0.960992
MSYG_0471	218.206	0.00526567	0.208364	0.0252715	0.979838	1
MSYG_0472	344.384	-0.1997	0.201856	-0.989322	0.322506	0.878579
MSYG_0473	327.948	0.164514	0.118169	1.3922	0.163861	0.856493
MSYG_0474	369.577	-0.0126998	0.120518	-0.105376	0.916077	1
MSYG_0475	631.336	-0.11708	0.0700118	-1.67228	0.0944686	0.808662
MSYG_0476	251.259	-0.319027	0.107656	-2.9634	0.00304264	0.227216
MSYG_0477	1470.95	-0.04135	0.103212	-0.400633	0.68869	0.974361
MSYG_0478	238.983	0.235827	0.117516	2.00676	0.044775	0.728477
MSYG_0479	226.591	-0.146088	0.140136	-1.04247	0.297193	0.874311
MSYG_0480	463.611	-0.129437	0.0903941	-1.43192	0.152167	0.856493
MSYG_0481	79.1112	0.270896	0.22056	1.22822	0.219364	0.870761
MSYG_0482	201.883	0.0514222	0.193479	0.265777	0.790411	0.986546
MSYG_0483	169.836	0.261799	0.145387	1.8007	0.0717501	0.790419
MSYG_0484	125.479	0.261207	0.138887	1.88073	0.0600092	0.768601
MSYG_0485	224.076	0.313639	0.168303	1.86354	0.0623861	0.770295
MSYG_0486	141.148	0.394754	0.276812	1.42607	0.153847	0.856493
MSYG_0487	257.193	0.132618	0.144203	0.919659	0.357751	0.886707
MSYG_0488	337.274	-0.044721	0.19945	-0.224222	0.822585	0.994105
MSYG_0489	447.708	0.0592529	0.136256	0.434866	0.66366	0.97329
MSYG_0490	802.121	0.0165973	0.0865264	0.191818	0.847885	0.999424
MSYG_0491	555.833	-0.0646837	0.139613	-0.463306	0.643145	0.968532
MSYG_0492	678.048	0.0374601	0.0789086	0.474728	0.634981	0.966649
MSYG_0493	626.525	-0.117716	0.0956206	-1.23107	0.218296	0.870761
MSYG_0494	512.708	-0.0440714	0.0716963	-0.614696	0.538755	0.942037
MSYG_0495	386.515	-0.145107	0.113904	-1.27394	0.202685	0.866353
MSYG_0496	619.044	-0.196414	0.171272	-1.14679	0.251467	0.870761
MSYG_0497	689.989	-0.0602053	0.0876811	-0.686639	0.49231	0.919944
MSYG_0498	305.381	-0.451134	0.237662	-1.89822	0.0576673	0.766215
MSYG_0499	138.835	-0.315476	0.150114	-2.10158	0.0355902	0.691658
MSYG_0500	398.067	0.0187626	0.154993	0.121055	0.903648	1
MSYG_0501	60.8916	-0.180232	0.363059	-0.496424	0.619595	0.960992
MSYG_0502	306.205	-0.158444	0.192125	-0.82469	0.409548	0.906387
MSYG_0503	221.635	-0.157945	0.231405	-0.682546	0.494894	0.920649
MSYG_0504	1860.05	0.0942701	0.0673431	1.39985	0.161559	0.856493
MSYG_0505	342.814	-0.134813	0.159037	-0.847684	0.396614	0.904147
MSYG_0506	515.141	-0.0449876	0.0910712	-0.493983	0.621318	0.961568
MSYG_0507	398.216	0.101013	0.143953	0.701705	0.482863	0.919944
MSYG_0508	371.974	-0.229378	0.183191	-1.25213	0.210524	0.870761
MSYG_0509	263.87	-0.0820082	0.10089	-0.81285	0.416304	0.908352
MSYG_0510	393.236	0.267368	0.0885433	3.01963	0.00253082	0.213049
MSYG_0511	547.032	-0.052299	0.0830608	-0.629647	0.528926	0.938639
MSYG_0512	743.803	0.0639796	0.150849	0.42413	0.671471	0.973391
MSYG_0513	269.441	-0.0361832	0.210729	-0.171705	0.863669	1
MSYG_0514	174.801	-0.200662	0.256352	-0.782759	0.433768	0.91837
MSYG_0515	208.596	-0.277295	0.271814	-1.02017	0.30765	0.875001
MSYG_0516	421.697	-0.125477	0.231168	-0.542794	0.587272	0.952906
MSYG_0517	497.154	-0.111127	0.0790749	-1.40533	0.159922	0.856493
MSYG_0518	461.069	0.121651	0.113539	1.07145	0.283969	0.870761
MSYG_0519	275.548	-0.0600276	0.186652	-0.321602	0.747754	0.98143
MSYG_0520	318.457	-0.21023	0.199795	-1.05223	0.292694	0.870761
MSYG_0521	354.136	0.342708	0.142401	2.40665	0.0160997	0.540157
MSYG_0522	85.8567	0.131192	0.216358	0.606368	0.54427	0.942037
MSYG_0523	387.868	-0.130616	0.111515	-1.17129	0.241483	0.870761
MSYG_0524	285.943	0.125744	0.109758	1.14565	0.25194	0.870761
MSYG_0525	1144.88	-0.0956674	0.0665898	-1.43667	0.150812	0.856493
MSYG_0526	964.581	-0.157397	0.0979369	-1.60713	0.108026	0.808662
MSYG_0527	911.703	-0.125174	0.0785999	-1.59254	0.111262	0.809749
MSYG_0528	238.638	-0.132976	0.108213	-1.22884	0.219131	0.870761
MSYG_0529	17.1792	0.119845	0.322432	0.371692	0.710123	0.976677
MSYG_0530	43.2186	1.32533	0.343002	3.86392	0.000111583	0.0215262
MSYG_0531	515.35	-0.0169451	0.0869854	-0.194804	0.845547	0.99818
MSYG_0532	268.609	0.242962	0.0993594	2.44528	0.0144738	0.503862
MSYG_0533	195.747	0.00255023	0.15091	0.016899	0.986517	1
MSYG_0534	186.501	0.136867	0.141009	0.970626	0.331735	0.880667
MSYG_0535	511.432	0.0690088	0.143412	0.481192	0.63038	0.964846
MSYG_0536	222.81	-0.137626	0.119186	-1.15471	0.248207	0.870761
MSYG_0537	326.164	-0.0953457	0.0960048	-0.993135	0.320644	0.878425
MSYG_0538	109.096	0.046117	0.219274	0.210317	0.833421	0.99452
MSYG_0539	280.546	-0.134844	0.100984	-1.3353	0.181777	0.858531
MSYG_0541	1069.83	0.209928	0.0815004	2.57579	0.010001	0.458463
MSYG_0542	274.472	-0.26617	0.242053	-1.09963	0.271492	0.870761
MSYG_0543	854.937	-0.0440389	0.0595379	-0.739678	0.459495	0.91845
MSYG_0544	332.787	-0.12889	0.0933756	-1.38034	0.167481	0.856493
MSYG_0545	196.934	0.0284605	0.177038	0.160759	0.872283	1
MSYG_0546	177.276	-0.00860024	0.138025	-0.0623095	0.950316	1
MSYG_0547	1058.02	-0.10219	0.0688516	-1.48421	0.137754	0.844772
MSYG_0548	114.343	-0.287009	0.216189	-1.32758	0.184315	0.858531
MSYG_0549	258.44	-0.0289309	0.0877829	-0.329573	0.741722	0.981403
MSYG_0550	225.886	-0.149702	0.094367	-1.58638	0.112654	0.809749
MSYG_0551	350.701	0.00273744	0.0902396	0.0303352	0.9758	1
MSYG_0552	259.329	-0.0630716	0.0883305	-0.714042	0.475201	0.91845
MSYG_0553	309.011	-0.0712879	0.099808	-0.714251	0.475072	0.91845
MSYG_0554	641.801	0.0769433	0.123196	0.624562	0.532259	0.941179
MSYG_0555	472.691	-0.0814108	0.0881716	-0.923322	0.355839	0.886707
MSYG_0556	117.403	0.012568	0.151205	0.0831189	0.933757	1
MSYG_0557	758.734	0.112438	0.082167	1.36841	0.171184	0.856493
MSYG_0558	410.174	-0.0633421	0.110736	-0.572012	0.567314	0.945861
MSYG_0559	336.5	0.0160802	0.0753534	0.213397	0.831017	0.99452
MSYG_0560	283.274	-0.0756153	0.0913408	-0.827837	0.407763	0.906387
MSYG_0561	182.872	-0.141013	0.114003	-1.23692	0.216116	0.870761
MSYG_0562	341.634	-0.120063	0.0819277	-1.46547	0.142792	0.851967
MSYG_0563	831.645	-0.109851	0.0706549	-1.55476	0.120003	0.818284
MSYG_0564	21.7721	0.545296	0.339728	1.6051	0.108473	0.808662
MSYG_0565	271.165	-0.0253456	0.169817	-0.149252	0.881355	1
MSYG_0566	145.783	-0.0952776	0.120962	-0.787665	0.430892	0.917272
MSYG_0567	298.043	-0.0809541	0.117294	-0.690181	0.49008	0.919944
MSYG_0568	255.149	0.0232445	0.0981975	0.236711	0.812881	0.990921
MSYG_0569	501.357	-0.139488	0.129581	-1.07645	0.281724	0.870761
MSYG_0570	559.688	0.00725527	0.0775871	0.0935113	0.925497	1
MSYG_0571	518.929	-0.0181741	0.107937	-0.168377	0.866287	1
MSYG_0572	356.216	0.180835	0.153126	1.18096	0.237619	0.870761
MSYG_0573	734.81	0.0822784	0.0976601	0.842497	0.39951	0.904399
MSYG_0574	310.1	-0.110825	0.0920192	-1.20437	0.228447	0.870761
MSYG_0575	682.462	0.0674632	0.0923674	0.73038	0.465158	0.91845
MSYG_0576	496.698	0.179487	0.0969401	1.85153	0.0640937	0.770789
MSYG_0577	482.996	-0.00848153	0.0721323	-0.117583	0.906398	1
MSYG_0578	321.165	-0.0893007	0.119618	-0.746548	0.455337	0.91837
MSYG_0579	482.648	0.079161	0.0751847	1.05289	0.292393	0.870761
MSYG_0580	334.408	-0.0189414	0.142811	-0.132633	0.894484	1
MSYG_0581	371.048	0.0120896	0.138263	0.0874387	0.930323	1
MSYG_0582	440.499	0.256471	0.2719	0.943254	0.345551	0.886707
MSYG_0583	430.056	0.30015	0.214213	1.40118	0.161161	0.856493
MSYG_0584	454.454	0.0764145	0.112416	0.679745	0.496666	0.920649
MSYG_0585	543.131	0.110791	0.140596	0.788005	0.430694	0.917272
MSYG_0586	258.646	0.031555	0.0909867	0.346809	0.728735	0.981273
MSYG_0587	342.268	0.0288606	0.114534	0.251983	0.801055	0.987733
MSYG_0588	377.298	0.161631	0.123838	1.30518	0.191831	0.864697
MSYG_0589	471.637	0.0710101	0.102508	0.692726	0.488481	0.919944
MSYG_0590	239.357	0.123237	0.121665	1.01292	0.311098	0.875001
MSYG_0591	92.2429	-0.0551542	0.182299	-0.302549	0.762234	0.983996
MSYG_0592	2476.25	0.0439046	0.0572969	0.766266	0.443518	0.91837
MSYG_0593	5663.21	-0.0314801	0.102764	-0.306333	0.759351	0.983996
MSYG_0594	256.746	-0.282516	0.264017	-1.07007	0.284589	0.870761
MSYG_0595	398.876	-0.0038036	0.151902	-0.0250398	0.980023	1
MSYG_0596	155.426	-0.211489	0.132213	-1.59961	0.109685	0.808662
MSYG_0597	4836.3	0.0662578	0.132099	0.501579	0.615964	0.960992
MSYG_0598	479.495	-0.0208343	0.0829225	-0.25125	0.80162	0.987733
MSYG_0599	351.913	-0.0171211	0.17446	-0.0981377	0.921823	1
MSYG_0600	150.884	-0.236908	0.133993	-1.76806	0.0770515	0.796542
MSYG_0601	642.282	-0.120339	0.120722	-0.996828	0.318848	0.876643
MSYG_0602	1485.51	-0.181466	0.176765	-1.0266	0.304611	0.875001
MSYG_0603	335.452	-0.26911	0.149512	-1.79993	0.0718718	0.790419
MSYG_0604	404.221	-0.126668	0.118563	-1.06836	0.285358	0.870761
MSYG_0605	664.234	-0.039259	0.109964	-0.357017	0.721079	0.980642
MSYG_0606	184.077	-0.200778	0.136273	-1.47334	0.140658	0.846877
MSYG_0607	156.607	-0.0814266	0.116252	-0.700434	0.483657	0.919944
MSYG_0608	453.641	-0.0101861	0.0775058	-0.131423	0.895441	1
MSYG_0609	501.366	-0.0489389	0.159755	-0.306337	0.759348	0.983996
MSYG_0610	61.8396	0.437665	0.262336	1.66834	0.0952487	0.808662
MSYG_0611	295.207	-0.0120398	0.128442	-0.0937378	0.925317	1
MSYG_0612	695.371	-0.0469271	0.0606711	-0.773467	0.439246	0.91837
MSYG_0613	175.806	-0.0215796	0.118853	-0.181566	0.855923	1
MSYG_0614	592.898	0.105749	0.0977165	1.08221	0.279161	0.870761
MSYG_0615	893.316	-0.0447746	0.0597056	-0.749922	0.453301	0.91837
MSYG_0616	84.1242	-0.300126	0.285671	-1.0506	0.293442	0.870761
MSYG_0617	570.082	0.0128334	0.0989888	0.129645	0.896847	1
MSYG_0618	280.52	0.00599355	0.095516	0.0627492	0.949966	1
MSYG_0619	273.844	-0.0312039	0.164126	-0.190122	0.849214	0.999424
MSYG_0620	203.923	-0.310051	0.15426	-2.00993	0.0444388	0.728477
MSYG_0621	224.697	-0.00910782	0.096654	-0.0942311	0.924926	1
MSYG_0622	271.879	0.110299	0.14835	0.743506	0.457175	0.91845
MSYG_0623	240.12	-0.0321013	0.107728	-0.297987	0.765713	0.983996
MSYG_0624	664.3	0.0331113	0.111123	0.297971	0.765725	0.983996
MSYG_0625	348.607	0.0551024	0.0869782	0.63352	0.526394	0.938639
MSYG_0626	297.509	-0.0886995	0.0853502	-1.03924	0.298692	0.874311
MSYG_0627	595.57	0.193069	0.147933	1.30511	0.191854	0.864697
MSYG_0628	78.7014	0.00490568	0.146644	0.0334531	0.973313	1
MSYG_0629	141.437	0.230639	0.170243	1.35476	0.175493	0.856493
MSYG_0630	581.464	0.15555	0.153796	1.0114	0.311823	0.875001
MSYG_0631	195.675	0.153675	0.145283	1.05776	0.290163	0.870761
MSYG_0632	397.536	-0.128289	0.0739801	-1.7341	0.082901	0.804973
MSYG_0633	467.368	0.00573979	0.0806948	0.0711297	0.943295	1
MSYG_0634	448.705	-0.00675184	0.104106	-0.0648554	0.948289	1
MSYG_0635	1638.37	-0.00207764	0.0532076	-0.0390478	0.968852	1
MSYG_0636	344.773	-0.0260495	0.137893	-0.188911	0.850163	0.99981
MSYG_0637	436.782	0.0401426	0.122125	0.328701	0.742382	0.981403
MSYG_0638	102.6	0.0358823	0.164317	0.218372	0.82714	0.994105
MSYG_0639	608.46	0.00909446	0.0969749	0.0937816	0.925283	1
MSYG_0640	376.704	-0.00376655	0.116844	-0.0322358	0.974284	1
MSYG_0641	227.241	0.452167	0.202602	2.23179	0.0256286	0.622763
MSYG_0642	377.418	-0.497005	0.171032	-2.90592	0.00366181	0.264909
MSYG_0643	226.489	-0.0933612	0.115522	-0.80817	0.418993	0.909753
MSYG_0644	527.996	-0.0317242	0.106227	-0.298646	0.76521	0.983996
MSYG_0645	180.185	0.233018	0.217827	1.06974	0.284736	0.870761
MSYG_0646	77.0645	0.437091	0.202721	2.15611	0.0310748	0.680325
MSYG_0647	219.621	0.0734825	0.173217	0.424222	0.671404	0.973391
MSYG_0648	537.606	0.0514638	0.153388	0.335513	0.737238	0.981403
MSYG_0649	285.783	0.0341171	0.151844	0.224685	0.822224	0.994105
MSYG_0650	289.229	0.187443	0.166112	1.12841	0.259146	0.870761
MSYG_0651	223.994	-0.0547402	0.1091	-0.501743	0.615849	0.960992
MSYG_0652	349.074	-0.118253	0.081431	-1.45218	0.14645	0.856014
MSYG_0653	884.729	-0.196969	0.113119	-1.74126	0.0816388	0.802522
MSYG_0654	203.974	0.0328491	0.114394	0.287157	0.773992	0.985405
MSYG_0655	1217.08	0.172127	0.104099	1.65349	0.0982305	0.808662
MSYG_0656	675.839	0.056047	0.0733401	0.764207	0.444744	0.91837
MSYG_0657	402.434	-0.0992724	0.0951511	-1.04331	0.296803	0.874311
MSYG_0658	342.258	0.0685474	0.090866	0.754379	0.450622	0.91837
MSYG_0659	190.966	-0.0504757	0.143892	-0.350787	0.725748	0.981252
MSYG_0660	773.801	-0.0142762	0.0630695	-0.226357	0.820924	0.993807
MSYG_0661	1571.06	-0.0776597	0.0727741	-1.06713	0.285911	0.870761
MSYG_0662	87.4772	0.212315	0.157305	1.3497	0.177112	0.857769
MSYG_0663	379.492	0.142686	0.148402	0.961484	0.336309	0.882604
MSYG_0664	224.029	0.111325	0.129686	0.858421	0.39066	0.90056
MSYG_0665	385.827	-0.11388	0.103895	-1.09611	0.273032	0.870761
MSYG_0666	650.618	-0.0104524	0.0958219	-0.109082	0.913138	1
MSYG_0667	232.371	-0.161447	0.0989434	-1.63171	0.10274	0.808662
MSYG_0668	231.702	-0.107697	0.105518	-1.02065	0.307421	0.875001
MSYG_0669	83.812	0.206654	0.22141	0.933354	0.350637	0.886707
MSYG_0670	458.382	-0.0322605	0.145852	-0.221187	0.824947	0.994105
MSYG_0671	446.635	0.0599174	0.127211	0.471007	0.637636	0.966649
MSYG_0672	443.081	-0.000835368	0.0825379	-0.010121	0.991925	1
MSYG_0673	203.391	-0.0974714	0.13915	-0.700475	0.483631	0.919944
MSYG_0674	649.068	0.027976	0.087368	0.320209	0.74881	0.98143
MSYG_0675	408.891	-0.0293424	0.0886821	-0.330872	0.740741	0.981403
MSYG_0676	541.343	0.165138	0.0836967	1.97306	0.0484892	0.734458
MSYG_0677	80.7207	0.0788045	0.180453	0.436704	0.662326	0.97329
MSYG_0678	254.369	0.20312	0.101848	1.99434	0.0461151	0.728477
MSYG_0679	239.24	-0.239446	0.16913	-1.41576	0.156847	0.856493
MSYG_0680	335.333	-0.0467128	0.153447	-0.304424	0.760805	0.983996
MSYG_0681	464.07	0.0386182	0.0999299	0.386453	0.699161	0.974741
MSYG_0682	915.143	-0.0147288	0.110601	-0.13317	0.894059	1
MSYG_0683	829.464	0.0288562	0.0991003	0.291182	0.770912	0.984912
MSYG_0684	751.804	0.14129	0.160585	0.879845	0.378943	0.896333
MSYG_0685	577.546	0.209645	0.115302	1.81823	0.0690293	0.782752
MSYG_0686	498.741	-0.0753989	0.0710718	-1.06088	0.288743	0.870761
MSYG_0687	179.626	0.238289	0.137527	1.73267	0.083155	0.804973
MSYG_0688	486.116	0.0409634	0.0944014	0.433928	0.664341	0.97329
MSYG_0689	667.162	-0.0621298	0.0724612	-0.857422	0.391212	0.900701
MSYG_0690	814.417	-0.139718	0.196096	-0.712499	0.476156	0.91845
MSYG_0691	323.966	-0.251904	0.112665	-2.23587	0.0253606	0.621267
MSYG_0692	274.738	-0.184091	0.160801	-1.14483	0.252278	0.870761
MSYG_0693	137.102	0.0480123	0.130717	0.367299	0.713396	0.976677
MSYG_0694	54.0239	0.197671	0.211872	0.932973	0.350834	0.886707
MSYG_0695	338.787	-0.102146	0.0994423	-1.02719	0.304329	0.875001
MSYG_0696	153.665	-0.0659245	0.151865	-0.434101	0.664215	0.97329
MSYG_0697	615.299	-0.0289877	0.0880757	-0.329122	0.742063	0.981403
MSYG_0698	186.479	0.113901	0.154381	0.737793	0.46064	0.91845
MSYG_0699	230.962	-0.150723	0.116912	-1.28919	0.197331	0.866353
MSYG_0700	336.159	-0.108351	0.121321	-0.893099	0.371804	0.894281
MSYG_0701	800.175	-0.0403903	0.0627388	-0.643786	0.519714	0.934772
MSYG_0702	298.99	0.0670406	0.124241	0.539602	0.589472	0.953618
MSYG_0703	712.358	-0.0182668	0.130519	-0.139955	0.888696	1
MSYG_0704	514.923	0.11158	0.138584	0.805148	0.420734	0.910923
MSYG_0705	263.242	-0.146873	0.159845	-0.918843	0.358178	0.886707
MSYG_0706	463.049	-0.0768572	0.0727655	-1.05623	0.290863	0.870761
MSYG_0707	89.0101	0.180307	0.169085	1.06637	0.286256	0.870761
MSYG_0708	519.51	-0.107345	0.0793793	-1.35231	0.176277	0.856493
MSYG_0709	220.58	-0.0555447	0.106911	-0.519541	0.603383	0.960655
MSYG_0710	308.631	0.0380923	0.124103	0.306942	0.758887	0.983996
MSYG_0711	224.179	-0.0544887	0.0897238	-0.607294	0.543656	0.942037
MSYG_0712	103.372	0.00817396	0.142536	0.0573466	0.954269	1
MSYG_0713	116.356	-0.0779731	0.148531	-0.524961	0.59961	0.959957
MSYG_0714	1090.67	-0.121353	0.0619441	-1.95907	0.0501052	0.734632
MSYG_0715	317.432	-0.0699259	0.100229	-0.697659	0.48539	0.919944
MSYG_0716	848.057	-0.000987384	0.0752284	-0.0131251	0.989528	1
MSYG_0717	194.502	0.0403737	0.113896	0.354479	0.72298	0.98077
MSYG_0718	579.678	-0.114693	0.176101	-0.651287	0.514861	0.93372
MSYG_0719	296.428	-0.310231	0.213717	-1.4516	0.146613	0.856014
MSYG_0720	194.275	-0.469672	0.236595	-1.98513	0.0471299	0.728477
MSYG_0721	329.308	-0.0142576	0.0816318	-0.174658	0.861349	1
MSYG_0722	322.522	0.0787383	0.11083	0.71044	0.477431	0.91845
MSYG_0723	1185.2	0.0215933	0.084958	0.254165	0.799368	0.987733
MSYG_0724	515.629	0.0569972	0.0819028	0.695913	0.486483	0.919944
MSYG_0725	1597.55	0.0294389	0.116396	0.252921	0.800329	0.987733
MSYG_0726	457.248	-0.103257	0.080759	-1.27859	0.201043	0.866353
MSYG_0727	437.21	0.0901095	0.0856217	1.05241	0.29261	0.870761
MSYG_0728	316.072	-0.000213298	0.0975579	-0.00218637	0.998256	1
MSYG_0729	590.09	0.0172456	0.0813948	0.211875	0.832204	0.99452
MSYG_0730	463.895	-0.0762707	0.0701969	-1.08653	0.277246	0.870761
MSYG_0731	650.776	-0.0221665	0.0772184	-0.287063	0.774064	0.985405
MSYG_0732	355.458	-0.0832441	0.087909	-0.946934	0.343672	0.884984
MSYG_0733	314.454	0.214221	0.143728	1.49045	0.136105	0.841343
MSYG_0734	251.805	-0.0249637	0.093583	-0.266755	0.789658	0.986546
MSYG_0735	488.977	0.117636	0.0989404	1.18896	0.234456	0.870761
MSYG_0736	483.779	0.0999537	0.109525	0.912613	0.361446	0.888739
MSYG_0737	173.432	0.0801537	0.110651	0.72438	0.468833	0.91845
MSYG_0738	333.975	-0.0588947	0.118583	-0.496654	0.619433	0.960992
MSYG_0739	172.234	0.00580837	0.147024	0.0395064	0.968487	1
MSYG_0740	352.887	-0.00160991	0.123368	-0.0130496	0.989588	1
MSYG_0741	662.867	-0.0753116	0.0835124	-0.901801	0.367163	0.892005
MSYG_0742	420.116	-0.0133347	0.0772898	-0.172528	0.863022	1
MSYG_0743	146.986	-0.281929	0.109097	-2.5842	0.00976047	0.45191
MSYG_0744	477.958	0.0261302	0.107193	0.243769	0.80741	0.989756
MSYG_0745	643.721	0.0800454	0.144996	0.552052	0.580913	0.949595
MSYG_0746	270.978	-0.201988	0.162765	-1.24098	0.214612	0.870761
MSYG_0747	291.908	-0.0725057	0.114514	-0.633159	0.52663	0.938639
MSYG_0748	216.98	-0.11967	0.185743	-0.644274	0.519398	0.934772
MSYG_0749	568.464	0.127406	0.0980042	1.30001	0.193599	0.864697
MSYG_0750	119.849	0.077551	0.132665	0.584563	0.558841	0.944498
MSYG_0751	426.568	-0.150193	0.140342	-1.07019	0.284532	0.870761
MSYG_0752	406.182	0.184732	0.101306	1.82351	0.0682262	0.782752
MSYG_0753	513.068	-0.072291	0.0780357	-0.926384	0.354247	0.886707
MSYG_0754	563.857	0.025961	0.0662885	0.391637	0.695327	0.974361
MSYG_0755	229.065	-0.0857202	0.112022	-0.765206	0.444149	0.91837
MSYG_0756	213.763	-0.0572667	0.0920418	-0.622182	0.533822	0.941179
MSYG_0757	428.104	0.0852171	0.135196	0.630323	0.528484	0.938639
MSYG_0758	554.171	0.0111264	0.181588	0.0612728	0.951142	1
MSYG_0759	293.653	0.211765	0.159447	1.32812	0.184137	0.858531
MSYG_0760	1660.19	0.14766	0.132453	1.11481	0.264931	0.870761
MSYG_0761	344.301	0.0240463	0.159143	0.151099	0.879898	1
MSYG_0762	162.917	0.117255	0.169415	0.692117	0.488864	0.919944
MSYG_0763	182.579	0.284596	0.115255	2.46927	0.0135388	0.503122
MSYG_0764	201.807	0.222084	0.109074	2.03608	0.0417419	0.727223
MSYG_0765	50.9716	0.49362	0.286822	1.721	0.0852516	0.80706
MSYG_0766	1187.69	-0.0549519	0.0802186	-0.685027	0.493327	0.919944
MSYG_0767	468.363	0.01025	0.237344	0.0431862	0.965553	1
MSYG_0768	914.098	0.387899	0.221027	1.75498	0.0792622	0.798483
MSYG_0769	2017.46	-0.0115192	0.0814949	-0.141349	0.887594	1
MSYG_0770	157.108	0.00950128	0.143193	0.0663531	0.947097	1
MSYG_0771	434.428	-0.0778284	0.0747113	-1.04172	0.29754	0.874311
MSYG_0772	356.258	0.150447	0.132828	1.13264	0.257364	0.870761
MSYG_0773	222.802	-0.00249039	0.193768	-0.0128524	0.989746	1
MSYG_0774	610.967	0.00272004	0.136492	0.0199283	0.984101	1
MSYG_0775	393.08	0.175862	0.221742	0.793094	0.427723	0.914504
MSYG_0776	193.343	0.0626725	0.14703	0.426256	0.669921	0.973391
MSYG_0777	929.383	-0.00784998	0.125512	-0.0625435	0.95013	1
MSYG_0778	653.935	0.119928	0.176884	0.678004	0.497769	0.920649
MSYG_0779	627.86	-0.0179151	0.0779277	-0.229893	0.818175	0.992122
MSYG_0780	612.055	-0.183064	0.157277	-1.16396	0.244441	0.870761
MSYG_0781	152.044	-0.409185	0.125509	-3.2602	0.00111335	0.109677
MSYG_0782	190.794	-0.106699	0.106008	-1.00651	0.314169	0.875001
MSYG_0783	343.349	-0.0757483	0.078196	-0.968698	0.332696	0.880667
MSYG_0784	503.343	-0.00246231	0.101987	-0.0241433	0.980738	1
MSYG_0785	685.299	0.151954	0.0611768	2.48385	0.0129971	0.500183
MSYG_0786	421.497	-0.087194	0.0915139	-0.952795	0.340694	0.883502
MSYG_0787	175.373	-0.0187173	0.134711	-0.138945	0.889494	1
MSYG_0788	678.321	-0.0355537	0.125635	-0.282991	0.777183	0.98553
MSYG_0789	129.298	-0.219065	0.129677	-1.68932	0.091159	0.808662
MSYG_0790	158.936	-0.027703	0.175021	-0.158284	0.874233	1
MSYG_0791	360.403	0.107124	0.0899807	1.19052	0.233842	0.870761
MSYG_0792	124.417	0.140969	0.15251	0.924324	0.355318	0.886707
MSYG_0793	270.331	0.0696524	0.0931001	0.748145	0.454373	0.91837
MSYG_0794	333.05	0.00104191	0.143276	0.00727203	0.994198	1
MSYG_0795	814.925	0.0646518	0.10136	0.637842	0.523577	0.937617
MSYG_0796	280.31	0.0147301	0.111483	0.132129	0.894883	1
MSYG_0797	387.099	0.0502435	0.126297	0.397821	0.690762	0.974361
MSYG_0798	324.493	0.0385183	0.0906431	0.424944	0.670877	0.973391
MSYG_0799	661.002	0.0436069	0.116897	0.373036	0.709122	0.976677
MSYG_0800	332.233	-0.0514458	0.100871	-0.510018	0.610039	0.960992
MSYG_0801	288.973	0.102981	0.0881589	1.16813	0.242756	0.870761
MSYG_0802	61.0171	0.066236	0.175566	0.377271	0.705973	0.976677
MSYG_0803	330.275	-0.0841626	0.0831202	-1.01254	0.31128	0.875001
MSYG_0804	869.329	-0.0586235	0.0887442	-0.66059	0.508875	0.929425
MSYG_0805	307.54	-0.0936207	0.126321	-0.741133	0.458613	0.91845
MSYG_0806	87.3556	0.239918	0.147216	1.6297	0.103166	0.808662
MSYG_0807	162.887	0.330063	0.13802	2.39142	0.0167835	0.546693
MSYG_0808	192.296	0.27102	0.181984	1.48925	0.136421	0.841801
MSYG_0809	269.167	-0.00130032	0.147545	-0.00881304	0.992968	1
MSYG_0810	332.221	-0.0390535	0.139119	-0.28072	0.778925	0.98553
MSYG_0811	141.472	0.197601	0.187292	1.05504	0.291406	0.870761
MSYG_0812	336.654	0.145813	0.131792	1.10639	0.268558	0.870761
MSYG_0813	279.054	-0.172053	0.143682	-1.19746	0.231129	0.870761
MSYG_0814	502.951	0.061844	0.180483	0.342658	0.731856	0.981293
MSYG_0815	369.102	0.175192	0.121792	1.43845	0.150306	0.856493
MSYG_0816	337.225	0.0331117	0.104753	0.316093	0.751932	0.982707
MSYG_0817	378.107	-0.0263975	0.0944367	-0.279526	0.779841	0.98553
MSYG_0818	277.642	0.0338112	0.0968153	0.349234	0.726913	0.981252
MSYG_0819	89.6262	0.162454	0.154188	1.05361	0.292063	0.870761
MSYG_0820	299.408	-0.155456	0.0877514	-1.77155	0.0764695	0.796542
MSYG_0821	168.656	0.145025	0.122626	1.18266	0.236943	0.870761
MSYG_0822	88.1611	-0.124899	0.164304	-0.760168	0.447154	0.91837
MSYG_0823	138.871	-0.147696	0.204452	-0.7224	0.470049	0.91845
MSYG_0824	829.719	-0.0175758	0.0631753	-0.278207	0.780853	0.98553
MSYG_0825	228.028	-0.2163	0.166314	-1.30055	0.193412	0.864697
MSYG_0826	576.149	-0.117874	0.134221	-0.878207	0.379832	0.896333
MSYG_0827	416.137	-0.0442883	0.122139	-0.362607	0.716898	0.977973
MSYG_0828	684.302	-0.0276706	0.131373	-0.210627	0.833178	0.99452
MSYG_0829	648.173	-0.114581	0.112521	-1.01831	0.308532	0.875001
MSYG_0830	39.6055	-0.424242	0.321712	-1.3187	0.187269	0.859323
MSYG_0831	5.24192	-0.0751833	0.794469	-0.0946335	0.924606	1
MSYG_0832	274.723	-0.0244547	0.10554	-0.231711	0.816762	0.992122
MSYG_0833	546.418	0.173651	0.113982	1.52349	0.127636	0.823462
MSYG_0834	330.857	0.102979	0.14684	0.701304	0.483114	0.919944
MSYG_0835	395.605	0.0860694	0.130215	0.660978	0.508626	0.929337
MSYG_0836	251.601	0.15542	0.270638	0.574273	0.565783	0.945861
MSYG_0837	212.766	0.289774	0.151098	1.91779	0.0551374	0.75978
MSYG_0838	213.943	0.0987007	0.109223	0.903658	0.366177	0.892005
MSYG_0839	249.87	0.740868	0.258594	2.86498	0.00417033	0.283951
MSYG_0840	357.292	0.0781101	0.0885327	0.882275	0.377628	0.896333
MSYG_0841	199.007	-0.000657666	0.102802	-0.00639741	0.994896	1
MSYG_0842	905.172	-0.00853089	0.0794703	-0.107347	0.914514	1
MSYG_0843	223.882	-0.00607838	0.0949929	-0.0639877	0.94898	1
MSYG_0844	1503.42	-0.0427962	0.0851559	-0.502564	0.615271	0.960992
MSYG_0845	290.967	-0.0171657	0.0894073	-0.191994	0.847747	0.999424
MSYG_0846	256.214	-0.137218	0.104051	-1.31877	0.187247	0.859323
MSYG_0847	212.344	0.262015	0.12993	2.01658	0.0437391	0.728477
MSYG_0848	503.125	-0.101468	0.0750856	-1.35137	0.176578	0.856493
MSYG_0849	117.042	-0.119334	0.140068	-0.851972	0.39423	0.902105
MSYG_0850	406.489	-0.0212001	0.183796	-0.115345	0.908171	1
MSYG_0851	195.292	0.187335	0.159939	1.17129	0.241483	0.870761
MSYG_0852	147.659	0.0661666	0.190153	0.347965	0.727867	0.981273
MSYG_0853	403.678	0.130301	0.172886	0.753678	0.451043	0.91837
MSYG_0854	315.832	0.299779	0.18603	1.61146	0.10708	0.808662
MSYG_0855	270.112	0.0523192	0.161201	0.32456	0.745514	0.98143
MSYG_0856	225.046	0.200437	0.150193	1.33453	0.18203	0.858531
MSYG_0857	122.282	0.509144	0.189202	2.69101	0.00712369	0.392651
MSYG_0858	408.016	0.152778	0.131891	1.15836	0.246716	0.870761
MSYG_0859	689.542	0.0533741	0.135334	0.394388	0.693295	0.974361
MSYG_0860	506.62	0.251111	0.137454	1.82686	0.0677203	0.782752
MSYG_0861	289.444	-0.00728851	0.1334	-0.0546364	0.956428	1
MSYG_0862	214.987	0.160123	0.151001	1.06041	0.288957	0.870761
MSYG_0863	553.627	0.0253976	0.0695807	0.365009	0.715105	0.976677
MSYG_0864	71.9143	-0.045762	0.199838	-0.228995	0.818873	0.992122
MSYG_0865	203.272	0.00751314	0.0980274	0.0766433	0.938907	1
MSYG_0866	2057.83	0.100201	0.123821	0.809239	0.418378	0.909753
MSYG_0867	157.415	-0.017113	0.116446	-0.146961	0.883163	1
MSYG_0868	222.184	0.00337767	0.0939869	0.0359377	0.971332	1
MSYG_0869	345.002	0.130989	0.0807951	1.62125	0.104965	0.808662
MSYG_0870	496.871	-0.0421673	0.0742697	-0.56776	0.570198	0.945861
MSYG_0871	292.471	-0.0635614	0.0890046	-0.714136	0.475143	0.91845
MSYG_0872	624.29	-0.00265692	0.0703857	-0.037748	0.969889	1
MSYG_0873	673.819	-0.0916711	0.1214	-0.755119	0.450178	0.91837
MSYG_0874	1171.69	-0.00334628	0.088901	-0.0376406	0.969974	1
MSYG_0875	506.633	0.0833147	0.141844	0.58737	0.556955	0.944498
MSYG_0876	182.434	-0.0741922	0.149603	-0.495927	0.619946	0.960992
MSYG_0877	152.161	0.183195	0.161708	1.13287	0.257268	0.870761
MSYG_0878	218.442	-0.0099387	0.104006	-0.0955591	0.923871	1
MSYG_0879	109.034	0.463468	0.173223	2.67556	0.00746047	0.398577
MSYG_0880	371.334	-0.0678061	0.119498	-0.567424	0.570426	0.945861
MSYG_0881	510.507	-0.013619	0.102339	-0.133077	0.894133	1
MSYG_0882	401.359	-0.114344	0.0793336	-1.44131	0.149497	0.856493
MSYG_0883	374.731	-0.0799717	0.106347	-0.751985	0.45206	0.91837
MSYG_0884	329.792	0.078791	0.147344	0.534742	0.592829	0.955494
MSYG_0885	507.796	0.0598931	0.15001	0.399259	0.689702	0.974361
MSYG_0886	112.845	0.102749	0.159985	0.64224	0.520717	0.934772
MSYG_0887	235.38	-0.203392	0.101256	-2.00869	0.0445696	0.728477
MSYG_0888	836.874	-0.117059	0.0862498	-1.35722	0.174713	0.856493
MSYG_0889	547.489	-0.132829	0.0794671	-1.67149	0.0946239	0.808662
MSYG_0890	1429.61	-0.0891905	0.0969411	-0.920048	0.357547	0.886707
MSYG_0891	98.8472	-0.342541	0.339056	-1.01028	0.312362	0.875001
MSYG_0892	382.078	0.0599716	0.159265	0.376551	0.706507	0.976677
MSYG_0893	600.544	0.0116509	0.15337	0.0759661	0.939446	1
MSYG_0894	203.915	0.12931	0.13859	0.93304	0.350799	0.886707
MSYG_0895	482.577	-0.0735773	0.116734	-0.630296	0.528501	0.938639
MSYG_0896	762.332	-0.216572	0.131078	-1.65224	0.0984854	0.808662
MSYG_0897	525.18	0.0243058	0.112515	0.216023	0.82897	0.99452
MSYG_0898	101.541	0.449305	0.171616	2.61809	0.00884239	0.43095
MSYG_0899	130.803	0.748961	0.212423	3.52579	0.000422216	0.052834
MSYG_0900	54.8346	1.41551	0.598389	2.36554	0.0180039	0.55945
MSYG_0901	429.704	0.621923	1.10111	0.564816	0.572199	0.945861
MSYG_0902	194.031	1.34881	1.0509	1.28348	0.199325	0.866353
MSYG_0903	54.6978	1.21439	1.17576	1.03286	0.301672	0.874855
MSYG_0904	142.225	0.427372	0.227978	1.87462	0.0608451	0.768601
MSYG_0905	103.81	0.352915	0.174421	2.02336	0.0430365	0.727223
MSYG_0906	217.969	0.144369	0.126788	1.13867	0.254842	0.870761
MSYG_0907	242.334	0.00517162	0.100737	0.051338	0.959056	1
MSYG_0908	1068.54	0.0307824	0.102906	0.299131	0.76484	0.983996
MSYG_0909	1083.79	0.00469557	0.0714553	0.0657135	0.947606	1
MSYG_0910	197.131	-0.140178	0.155292	-0.902671	0.3667	0.892005
MSYG_0911	410.327	-0.00803797	0.20518	-0.0391752	0.968751	1
MSYG_0912	513.611	0.217384	0.110711	1.96352	0.0495855	0.734632
MSYG_0913	336.167	0.100479	0.205977	0.487818	0.625679	0.962103
MSYG_0914	229.639	-0.138709	0.190629	-0.72764	0.466834	0.91845
MSYG_0915	136.901	-0.281931	0.268574	-1.04973	0.29384	0.870987
MSYG_0916	773.223	0.165392	0.114718	1.44172	0.149382	0.856493
MSYG_0917	312.689	0.00313646	0.112173	0.0279608	0.977693	1
MSYG_0918	349.084	-0.0794782	0.0866734	-0.916985	0.35915	0.886707
MSYG_0919	334.845	-0.19554	0.118999	-1.6432	0.100341	0.808662
MSYG_0920	228.296	0.221322	0.134835	1.64143	0.100709	0.808662
MSYG_0921	591.085	0.0103315	0.160492	0.0643741	0.948672	1
MSYG_0922	229.489	0.178718	0.131972	1.35421	0.175668	0.856493
MSYG_0923	161.966	-0.256163	0.146268	-1.75133	0.0798894	0.798483
MSYG_0924	86.7949	0.374328	0.182956	2.046	0.0407565	0.720238
MSYG_0925	54.6075	0.424392	0.222052	1.91123	0.0559755	0.76383
MSYG_0926	182.855	0.332879	0.178965	1.86003	0.0628814	0.770295
MSYG_0927	419.859	-0.00625699	0.199734	-0.0313267	0.975009	1
MSYG_0928	583.033	0.0697064	0.0843983	0.825922	0.408849	0.906387
MSYG_0929	135.25	3.88e-05	0.169906	0.000228376	0.999818	1
MSYG_0930	236.641	-0.0580434	0.143585	-0.404244	0.686033	0.974361
MSYG_0931	133.614	0.275963	0.171623	1.60796	0.107844	0.808662
MSYG_0932	318.141	0.145175	0.13877	1.04615	0.295492	0.874311
MSYG_0933	274.596	-0.188817	0.0907802	-2.07994	0.0375315	0.692313
MSYG_0934	138.961	0.421738	0.162435	2.59635	0.00942192	0.449727
MSYG_0935	436.123	-0.0357171	0.07798	-0.458029	0.646932	0.969255
MSYG_0936	659.894	-0.0962843	0.0675757	-1.42484	0.154205	0.856493
MSYG_0937	936.803	-0.00299164	0.113149	-0.0264399	0.978906	1
MSYG_0938	123.547	0.0270434	0.134863	0.200525	0.84107	0.996457
MSYG_0939	81.0274	0.227587	0.175127	1.29955	0.193756	0.864697
MSYG_0940	453.939	0.113166	0.0805339	1.40519	0.159964	0.856493
MSYG_0941	339.865	0.187584	0.144684	1.2965	0.194803	0.864697
MSYG_0942	108.817	0.29654	0.240681	1.23208	0.217917	0.870761
MSYG_0943	569.931	-0.0233568	0.0741835	-0.314852	0.752874	0.982805
MSYG_0944	197.629	0.0983634	0.128595	0.764909	0.444326	0.91837
MSYG_0945	25.6823	0.147111	0.304347	0.483365	0.628837	0.963758
MSYG_0946	59.3833	0.119362	0.223678	0.533632	0.593596	0.955494
MSYG_0947	619.249	-0.00475853	0.0890007	-0.0534662	0.95736	1
MSYG_0948	136.745	0.0414498	0.152126	0.272471	0.78526	0.986204
MSYG_0949	112.334	0.0972544	0.158767	0.612559	0.540168	0.942037
MSYG_0950	1676.17	-0.0746192	0.117701	-0.633971	0.5261	0.938639
MSYG_0951	331.115	-0.0262366	0.082468	-0.318142	0.750377	0.98198
MSYG_0952	166.358	0.136864	0.139553	0.98073	0.326726	0.879338
MSYG_0953	650.047	-0.155189	0.122845	-1.26329	0.206484	0.870761
MSYG_0954	43.6532	-0.0440816	0.203311	-0.216819	0.828349	0.994105
MSYG_0955	326.229	0.0146955	0.197633	0.0743575	0.940726	1
MSYG_0956	464.554	0.103918	0.147788	0.703155	0.481959	0.919944
MSYG_0957	205.362	-0.0446429	0.115103	-0.387851	0.698126	0.974579
MSYG_0958	236.193	0.0808642	0.126022	0.641666	0.52109	0.934772
MSYG_0959	794.542	-0.0794546	0.0853402	-0.931033	0.351836	0.886707
MSYG_0960	504.872	0.0218556	0.092693	0.235784	0.8136	0.990921
MSYG_0961	219.523	0.186983	0.233648	0.800277	0.42355	0.914035
MSYG_0962	351.835	0.0908063	0.168128	0.540103	0.589126	0.953392
MSYG_0963	133.638	0.217412	0.142822	1.52225	0.127945	0.823904
MSYG_0964	170.558	0.122076	0.113709	1.07359	0.283008	0.870761
MSYG_0965	131.672	0.67352	0.182881	3.68283	0.000230663	0.0381417
MSYG_0966	658.38	0.0528597	0.0807911	0.654277	0.512934	0.93149
MSYG_0967	107.908	-0.130371	0.18582	-0.701598	0.48293	0.919944
MSYG_0968	87.9437	-0.16031	0.178547	-0.897859	0.369261	0.892782
MSYG_0969	332.519	-0.0709672	0.118562	-0.598566	0.549462	0.942827
MSYG_0970	1095.59	-0.0686613	0.0890962	-0.770643	0.440919	0.91837
MSYG_0971	488.932	-0.135626	0.0789352	-1.71819	0.0857611	0.80706
MSYG_0972	277.24	0.423125	0.224696	1.88311	0.0596861	0.768601
MSYG_0973	267.207	0.0292621	0.127567	0.229386	0.818569	0.992122
MSYG_0974	300.227	0.0243066	0.147925	0.164317	0.869482	1
MSYG_0975	269.984	0.170025	0.130954	1.29836	0.194165	0.864697
MSYG_0976	276.92	0.236924	0.155425	1.52436	0.127419	0.823462
MSYG_0977	136.6	0.136263	0.254922	0.534526	0.592977	0.955494
MSYG_0978	116.737	0.544346	0.223654	2.43387	0.0149384	0.516154
MSYG_0979	44.0722	0.0601319	0.222451	0.270316	0.786917	0.986314
MSYG_0980	277.948	0.110897	0.153111	0.724295	0.468884	0.91845
MSYG_0981	331.629	-0.387981	0.342553	-1.13262	0.257376	0.870761
MSYG_0982	161.355	-0.0964889	0.259084	-0.372423	0.709578	0.976677
MSYG_0983	256.032	-0.0134926	0.125857	-0.107205	0.914626	1
MSYG_0984	428.91	-0.0413393	0.142141	-0.290832	0.77118	0.984912
MSYG_0985	991.539	0.034277	0.123266	0.278075	0.780955	0.98553
MSYG_0986	329.23	0.150529	0.161438	0.932425	0.351117	0.886707
MSYG_0987	379.764	-0.0184628	0.141934	-0.130081	0.896502	1
MSYG_0988	880.828	-0.0424114	0.0744478	-0.56968	0.568895	0.945861
MSYG_0989	166.369	0.198338	0.14583	1.36006	0.173812	0.856493
MSYG_0990	187.898	-0.00570292	0.177886	-0.0320595	0.974425	1
MSYG_0991	596.199	-0.0476442	0.0850179	-0.560402	0.575205	0.947421
MSYG_0992	125.667	-0.0490773	0.152932	-0.320908	0.74828	0.98143
MSYG_0993	113.072	-0.0353127	0.158867	-0.222278	0.824097	0.994105
MSYG_0994	366.485	-0.207424	0.144635	-1.43413	0.151537	0.856493
MSYG_0995	138.576	-0.0619279	0.136452	-0.453843	0.649942	0.97072
MSYG_0996	359.465	-0.114697	0.0805538	-1.42386	0.154487	0.856493
MSYG_0997	333.122	-0.0428416	0.0815718	-0.525202	0.599443	0.959957
MSYG_0998	358.241	-0.0407837	0.0962569	-0.423697	0.671787	0.973391
MSYG_0999	152.824	-0.139668	0.237208	-0.588799	0.555996	0.944498
MSYG_1000	353.002	-0.0507856	0.0994917	-0.51045	0.609736	0.960992
MSYG_1001	644.731	0.0104121	0.077365	0.134585	0.89294	1
MSYG_1002	485.254	-0.00628852	0.0838926	-0.0749592	0.940247	1
MSYG_1003	308.132	0.0631507	0.0898833	0.702585	0.482314	0.919944
MSYG_1004	400.774	-0.0144718	0.0908286	-0.159331	0.873408	1
MSYG_1005	541.647	-0.0624558	0.0980729	-0.636831	0.524235	0.93787
MSYG_1006	337.854	0.108642	0.108454	1.00174	0.316471	0.875001
MSYG_1007	449.183	-0.0432174	0.126014	-0.342956	0.731632	0.981293
MSYG_1008	64.6994	-0.381296	0.17412	-2.18984	0.0285357	0.657316
MSYG_1009	625.311	-0.0432809	0.0753852	-0.57413	0.56588	0.945861
MSYG_1010	435.761	0.112793	0.104994	1.07428	0.282697	0.870761
MSYG_1011	917.192	-0.00643713	0.105372	-0.0610897	0.951288	1
MSYG_1012	454.294	-0.131131	0.0777185	-1.68725	0.0915546	0.808662
MSYG_1013	165.742	0.18904	0.191592	0.986679	0.3238	0.878579
MSYG_1014	99.6978	0.275378	0.196673	1.40018	0.16146	0.856493
MSYG_1015	268.199	-0.0295105	0.0879797	-0.335424	0.737306	0.981403
MSYG_1016	211.349	0.373731	0.151709	2.46347	0.0137601	0.503122
MSYG_1017	61.5264	0.466107	0.204883	2.27499	0.0229066	0.602166
MSYG_1018	48.195	0.338455	0.217263	1.55781	0.119278	0.817854
MSYG_1019	274.654	-0.0273884	0.251585	-0.108863	0.913311	1
MSYG_1020	445.015	0.126439	0.242099	0.522262	0.601488	0.960638
MSYG_1021	263.004	0.103687	0.0962217	1.07759	0.281217	0.870761
MSYG_1022	819.521	0.123468	0.162198	0.761217	0.446527	0.91837
MSYG_1023	498.543	0.0276063	0.0846293	0.326203	0.744271	0.98143
MSYG_1024	426.349	-0.0655986	0.0952846	-0.688449	0.49117	0.919944
MSYG_1025	90.1556	0.246775	0.149811	1.64724	0.0995089	0.808662
MSYG_1026	177.769	-0.0170862	0.100187	-0.170543	0.864583	1
MSYG_1027	400.019	0.0335595	0.120585	0.278307	0.780777	0.98553
MSYG_1028	328.665	-0.090903	0.163417	-0.556265	0.57803	0.949595
MSYG_1029	163.705	-0.00334784	0.136522	-0.0245224	0.980436	1
MSYG_1030	798.799	-0.122062	0.0695225	-1.75572	0.0791362	0.798483
MSYG_1031	677.296	-0.0899758	0.0700884	-1.28375	0.199231	0.866353
MSYG_1032	898.388	-0.139198	0.116843	-1.19132	0.233529	0.870761
MSYG_1033	427.337	-0.125267	0.0860296	-1.45609	0.145369	0.855427
MSYG_1034	208.395	-0.0434889	0.107654	-0.403969	0.686235	0.974361
MSYG_1035	1224.28	-0.141156	0.0858044	-1.6451	0.0999501	0.808662
MSYG_1036	101.479	-0.0227418	0.143431	-0.158556	0.874018	1
MSYG_1037	216.396	0.0828665	0.136706	0.606167	0.544404	0.942037
MSYG_1038	182.712	-0.0391806	0.112193	-0.349226	0.72692	0.981252
MSYG_1039	557.407	-0.0403444	0.170573	-0.236523	0.813027	0.990921
MSYG_1040	144.279	0.307473	0.220342	1.39544	0.162883	0.856493
MSYG_1041	305.881	0.355554	0.224258	1.58546	0.112861	0.809749
MSYG_1042	193.486	-0.355636	0.194078	-1.83244	0.0668859	0.782024
MSYG_1043	162.836	0.238597	0.151546	1.57442	0.115389	0.809749
MSYG_1044	168.046	0.505071	0.221492	2.28031	0.0225891	0.597644
MSYG_1045	282.306	-0.0463896	0.0949147	-0.48875	0.625018	0.962103
MSYG_1046	611.509	-0.0281786	0.0915112	-0.307925	0.75814	0.983996
MSYG_1047	257.897	0.0141374	0.146213	0.0966903	0.922972	1
MSYG_1048	125.701	-0.14633	0.206993	-0.706932	0.479609	0.919944
MSYG_1049	203.204	-0.0963753	0.105077	-0.917188	0.359044	0.886707
MSYG_1050	284.195	-0.0431222	0.0971692	-0.443785	0.657198	0.97329
MSYG_1051	578.828	-0.0363589	0.0805344	-0.45147	0.651651	0.972017
MSYG_1052	135.193	0.374907	0.161222	2.32541	0.0200502	0.582269
MSYG_1053	837.545	-0.153539	0.108754	-1.4118	0.158008	0.856493
MSYG_1054	356.164	-0.0859544	0.12469	-0.689343	0.490607	0.919944
MSYG_1055	1054.71	0.0494394	0.0845302	0.584873	0.558633	0.944498
MSYG_1056	444.039	-0.0481662	0.111594	-0.431621	0.666017	0.97329
MSYG_1057	307.73	0.201957	0.134677	1.49957	0.133725	0.83785
MSYG_1058	108.973	-0.258357	0.279151	-0.925511	0.3547	0.886707
MSYG_1059	194.902	-0.164494	0.17217	-0.955417	0.339367	0.883502
MSYG_1060	625.45	-0.0605922	0.10928	-0.554468	0.579259	0.949595
MSYG_1061	231.366	-0.167307	0.179737	-0.930842	0.351935	0.886707
MSYG_1062	202.696	-0.0883541	0.109844	-0.804357	0.421191	0.911268
MSYG_1063	216.25	0.165167	0.178164	0.927052	0.353899	0.886707
MSYG_1064	611.754	0.0534601	0.0948099	0.563866	0.572845	0.94589
MSYG_1065	3614.96	0.4523	0.162773	2.77873	0.00545724	0.323936
MSYG_1066	629.341	0.626922	0.344619	1.81918	0.0688847	0.782752
MSYG_1067	335.449	0.152159	0.0926571	1.64217	0.100554	0.808662
MSYG_1068	281.625	0.221069	0.0891814	2.47887	0.0131798	0.500183
MSYG_1069	1035.77	0.0452995	0.091325	0.496025	0.619877	0.960992
MSYG_1070	261.104	-0.0578465	0.120557	-0.479829	0.631349	0.965691
MSYG_1071	195.215	-0.320717	0.303787	-1.05573	0.291092	0.870761
MSYG_1072	1264.23	0.0835772	0.0535516	1.56069	0.118598	0.81696
MSYG_1073	281.664	0.211593	0.13921	1.51996	0.128521	0.825318
MSYG_1074	81.6421	-0.300107	0.244309	-1.22839	0.2193	0.870761
MSYG_1075	654.692	-0.127871	0.104219	-1.22694	0.219845	0.870761
MSYG_1076	833.461	-0.188003	0.115651	-1.6256	0.104034	0.808662
MSYG_1077	642.968	-0.0906651	0.117995	-0.768379	0.442262	0.91837
MSYG_1078	262.718	-0.144291	0.193459	-0.745846	0.455761	0.91837
MSYG_1079	84.1936	0.822058	0.207794	3.95611	7.62e-05	0.0153351
MSYG_1080	1180.75	-0.0341835	0.139123	-0.245707	0.805909	0.989385
MSYG_1081	409.686	-0.00893084	0.10521	-0.0848861	0.932352	1
MSYG_1082	172.769	-0.166757	0.134341	-1.24129	0.214498	0.870761
MSYG_1083	261.03	0.14915	0.126609	1.17803	0.238783	0.870761
MSYG_1084	514.379	-0.0835376	0.113266	-0.737533	0.460798	0.91845
MSYG_1085	371.792	-0.188055	0.11869	-1.58443	0.113096	0.809749
MSYG_1086	163.827	0.231095	0.116658	1.98096	0.0475956	0.728477
MSYG_1087	325.155	-0.131068	0.0901729	-1.45352	0.14608	0.855427
MSYG_1088	8.47632	-0.488182	0.542262	-0.900271	0.367976	0.892005
MSYG_1089	160.796	-0.155407	0.211219	-0.735761	0.461876	0.91845
MSYG_1090	377.847	-0.287638	0.249144	-1.1545	0.248293	0.870761
MSYG_1091	767.296	-0.11166	0.0671429	-1.66302	0.096309	0.808662
MSYG_1092	168.212	0.202205	0.190124	1.06355	0.287534	0.870761
MSYG_1093	238.554	-0.167322	0.094526	-1.77012	0.0767078	0.796542
MSYG_1094	534.415	-0.111405	0.0824269	-1.35156	0.176515	0.856493
MSYG_1095	688.33	-0.0863645	0.0636296	-1.3573	0.174686	0.856493
MSYG_1096	200.696	0.243508	0.119832	2.03207	0.0421467	0.727223
MSYG_1097	478.048	0.0742553	0.0828655	0.896095	0.370202	0.894124
MSYG_1098	1422.04	0.135682	0.0724307	1.87327	0.061031	0.768601
MSYG_1099	617.975	0.0108381	0.101771	0.106494	0.91519	1
MSYG_1100	274.06	-0.179647	0.089557	-2.00595	0.0448617	0.728477
MSYG_1101	113.234	-0.0990515	0.136143	-0.727553	0.466888	0.91845
MSYG_1102	142.508	0.209968	0.153523	1.36766	0.171417	0.856493
MSYG_1103	230.041	-0.0266497	0.104972	-0.253875	0.799592	0.987733
MSYG_1104	214.769	0.387594	0.23516	1.64821	0.0993087	0.808662
MSYG_1105	147.618	0.561844	0.251218	2.23648	0.0253202	0.621267
MSYG_1106	271.366	0.00478315	0.197643	0.024201	0.980692	1
MSYG_1107	287.202	0.247659	0.207687	1.19247	0.233079	0.870761
MSYG_1108	27.8101	1.09468	0.309773	3.53381	0.000409621	0.0526818
MSYG_1109	357.13	0.205883	0.190785	1.07913	0.280528	0.870761
MSYG_1110	105.457	0.0432221	0.139389	0.310082	0.756499	0.983996
MSYG_1111	189.161	0.0274682	0.203754	0.13481	0.892762	1
MSYG_1112	517.189	-0.0118651	0.0846535	-0.140161	0.888533	1
MSYG_1113	529.756	-0.0922562	0.0812616	-1.1353	0.25625	0.870761
MSYG_1114	364.709	-0.171902	0.169689	-1.01304	0.31104	0.875001
MSYG_1115	747.876	0.0274114	0.16419	0.16695	0.867409	1
MSYG_1116	52.8015	-0.184405	0.21219	-0.869054	0.384818	0.898675
MSYG_1117	157.767	-0.150694	0.268727	-0.560771	0.574954	0.947421
MSYG_1118	198.025	-0.211483	0.173163	-1.2213	0.221974	0.870761
MSYG_1119	1152.99	-0.086602	0.0652112	-1.32802	0.184171	0.858531
MSYG_1120	770.366	-0.117269	0.0681507	-1.72072	0.0853008	0.80706
MSYG_1121	565.431	0.111793	0.116183	0.962212	0.335943	0.882604
MSYG_1122	705.249	0.107571	0.0834515	1.28903	0.197388	0.866353
MSYG_1123	611.066	-0.0965983	0.0695702	-1.3885	0.164984	0.856493
MSYG_1124	395.432	-0.0311051	0.13993	-0.222291	0.824087	0.994105
MSYG_1125	223.976	1.31764	0.191424	6.88334	5.85e-12	1.35e-08
MSYG_1126	387.077	0.272753	0.178287	1.52985	0.126054	0.822525
MSYG_1127	241.967	-0.0892221	0.247069	-0.361123	0.718008	0.979138
MSYG_1128	123.301	-0.189329	0.156802	-1.20743	0.227265	0.870761
MSYG_1129	262.78	0.142931	0.190357	0.750857	0.452739	0.91837
MSYG_1130	136.704	-0.0974455	0.110084	-0.885193	0.376052	0.895639
MSYG_1131	696.078	-0.167666	0.0741853	-2.2601	0.0238153	0.612581
MSYG_1132	171.15	0.188661	0.120027	1.57182	0.115993	0.81248
MSYG_1133	201.303	-0.133788	0.101057	-1.32389	0.185539	0.859323
MSYG_1134	279.889	0.020528	0.102588	0.200103	0.8414	0.996521
MSYG_1135	453.713	0.125069	0.104484	1.19701	0.231302	0.870761
MSYG_1136	122.908	-0.188157	0.1891	-0.995016	0.319728	0.877911
MSYG_1137	662.701	-0.0799541	0.162164	-0.493044	0.621981	0.961568
MSYG_1138	271.242	0.102931	0.0976936	1.05361	0.292062	0.870761
MSYG_1139	298.454	-0.147091	0.132415	-1.11083	0.266641	0.870761
MSYG_1140	150.27	0.138678	0.124704	1.11206	0.266114	0.870761
MSYG_1141	868.759	0.102676	0.0870422	1.17961	0.238156	0.870761
MSYG_1142	388.788	0.102033	0.107047	0.953159	0.340509	0.883502
MSYG_1143	318.721	-0.0417942	0.129158	-0.323591	0.746248	0.98143
MSYG_1144	776.227	0.0434103	0.130858	0.331737	0.740088	0.981403
MSYG_1145	473.342	-0.084303	0.0750083	-1.12391	0.261049	0.870761
MSYG_1146	1301.62	-0.0825102	0.0880083	-0.937527	0.348487	0.886707
MSYG_1147	225.32	-0.185317	0.108513	-1.70778	0.0876768	0.808662
MSYG_1148	111.19	0.122125	0.134121	0.910555	0.36253	0.889937
MSYG_1149	167.965	0.126926	0.173951	0.729667	0.465594	0.91845
MSYG_1150	421.712	-0.00278185	0.0994771	-0.0279647	0.97769	1
MSYG_1151	451.286	-0.0905915	0.109486	-0.827426	0.407995	0.906387
MSYG_1152	841.953	-0.0771887	0.0866391	-0.890921	0.372971	0.894281
MSYG_1153	314.101	-0.100435	0.0999599	-1.00475	0.315015	0.875001
MSYG_1154	159.117	-0.0390941	0.130715	-0.299079	0.76488	0.983996
MSYG_1155	26.0865	-0.379455	0.2981	-1.27291	0.203049	0.866353
MSYG_1156	2139.74	-0.00182265	0.128461	-0.0141883	0.98868	1
MSYG_1157	187.084	-0.137253	0.127604	-1.07562	0.282096	0.870761
MSYG_1158	159.573	-0.135365	0.152801	-0.885893	0.375675	0.895206
MSYG_1159	3024.28	0.00204848	0.0902243	0.0227043	0.981886	1
MSYG_1160	75.5602	-0.0640855	0.169467	-0.378158	0.705313	0.976677
MSYG_1161	598.975	-0.158474	0.092949	-1.70496	0.0882017	0.808662
MSYG_1162	269.881	0.0414024	0.103037	0.401822	0.687815	0.974361
MSYG_1163	1114.13	-0.121868	0.0761036	-1.60134	0.109301	0.808662
MSYG_1164	163.808	-0.0927003	0.117007	-0.792265	0.428206	0.914504
MSYG_1165	235.684	0.0224377	0.157293	0.142649	0.886567	1
MSYG_1166	479.3	0.00274882	0.150732	0.0182365	0.98545	1
MSYG_1167	205.591	0.0920212	0.11753	0.782956	0.433653	0.91837
MSYG_1168	371.137	-0.0163538	0.119226	-0.137166	0.890899	1
MSYG_1169	326.804	0.0292615	0.131765	0.222074	0.824256	0.994105
MSYG_1170	190.783	0.03523	0.102432	0.343937	0.730894	0.981293
MSYG_1171	375.242	0.0726093	0.0772923	0.939413	0.347519	0.886707
MSYG_1172	309.905	-0.0453768	0.124766	-0.363694	0.716087	0.977442
MSYG_1173	497.236	0.0718689	0.140391	0.511921	0.608706	0.960992
MSYG_1174	290.724	0.167665	0.127128	1.31887	0.187214	0.859323
MSYG_1175	84.1061	0.2216	0.182106	1.21688	0.223651	0.870761
MSYG_1176	396.717	-0.0905181	0.19655	-0.460534	0.645133	0.968532
MSYG_1177	97.8093	0.123358	0.143364	0.860455	0.389539	0.900189
MSYG_1178	134.025	0.0812055	0.136827	0.593489	0.552854	0.944077
MSYG_1179	828.189	0.0846722	0.117043	0.723431	0.469415	0.91845
MSYG_1180	401.306	0.120536	0.137504	0.8766	0.380704	0.896333
MSYG_1181	367.624	-0.00795924	0.137579	-0.057852	0.953867	1
MSYG_1182	175.044	0.00869155	0.120945	0.0718634	0.942711	1
MSYG_1183	1877.97	-0.0407153	0.120253	-0.338579	0.734927	0.981403
MSYG_1184	80.2925	-0.27222	0.225708	-1.20607	0.22779	0.870761
MSYG_1185	340.53	-0.160851	0.168661	-0.953695	0.340238	0.883502
MSYG_1186	249.689	0.113867	0.121789	0.934947	0.349816	0.886707
MSYG_1187	94.6627	-0.0623891	0.161755	-0.385701	0.699718	0.975224
MSYG_1188	449.785	0.143429	0.1522	0.942369	0.346004	0.886707
MSYG_1189	74.3169	-0.0594284	0.185072	-0.321109	0.748128	0.98143
MSYG_1190	420.18	-0.0229175	0.0834983	-0.274467	0.783726	0.986204
MSYG_1191	886.692	-0.063306	0.0573589	-1.10368	0.269731	0.870761
MSYG_1192	215.197	-0.173766	0.103027	-1.68661	0.091678	0.808662
MSYG_1193	264.179	0.110656	0.121214	0.912901	0.361295	0.888739
MSYG_1194	91.3023	-0.0498376	0.147559	-0.337746	0.735555	0.981403
MSYG_1195	831.608	-0.0827061	0.0576955	-1.43349	0.151717	0.856493
MSYG_1196	304.504	-0.139104	0.0948668	-1.46631	0.142565	0.851967
MSYG_1197	218.788	-0.0809379	0.0987564	-0.819572	0.41246	0.907247
MSYG_1198	361.492	-0.0172035	0.146839	-0.117158	0.906735	1
MSYG_1199	143.839	-0.245249	0.205607	-1.1928	0.232946	0.870761
MSYG_1200	99.0119	-0.177903	0.205392	-0.866164	0.3864	0.898675
MSYG_1201	407.927	-0.0744402	0.0918253	-0.810672	0.417554	0.909349
MSYG_1202	221.377	-0.295956	0.247912	-1.1938	0.232557	0.870761
MSYG_1203	486.314	-0.00668651	0.0842608	-0.0793549	0.93675	1
MSYG_1204	106.865	-0.0977324	0.140279	-0.696699	0.485991	0.919944
MSYG_1205	137.073	-0.192259	0.133594	-1.43913	0.150114	0.856493
MSYG_1206	452.118	0.0292199	0.1685	0.173412	0.862328	1
MSYG_1207	221.805	0.00664629	0.144179	0.0460975	0.963233	1
MSYG_1208	1117.74	-0.121931	0.104102	-1.17126	0.241493	0.870761
MSYG_1209	530.001	-0.121587	0.110913	-1.09624	0.272975	0.870761
MSYG_1210	105.721	-0.63769	0.269296	-2.36799	0.0178852	0.55945
MSYG_1211	164.388	-0.519115	0.295755	-1.75522	0.0792218	0.798483
MSYG_1212	516.357	0.0213247	0.0904965	0.235641	0.813711	0.990921
MSYG_1213	501	0.200435	0.113176	1.771	0.0765602	0.796542
MSYG_1214	217.063	-0.0214192	0.17945	-0.119361	0.90499	1
MSYG_1215	400.176	-0.173888	0.0780174	-2.22883	0.0258251	0.622763
MSYG_1216	180.45	0.0123831	0.126281	0.0980598	0.921885	1
MSYG_1217	251.292	0.0934634	0.102553	0.91137	0.3621	0.889403
MSYG_1218	472.221	-0.139278	0.0769084	-1.81096	0.0701473	0.786397
MSYG_1219	380.066	-0.0895519	0.079906	-1.12072	0.262409	0.870761
MSYG_1220	322.349	-0.0450674	0.0799731	-0.563532	0.573073	0.945928
MSYG_1221	53.9699	0.155846	0.178695	0.87213	0.383137	0.89819
MSYG_1222	157.433	0.312273	0.134287	2.32542	0.0200494	0.582269
MSYG_1223	166.161	0.193182	0.159057	1.21455	0.224538	0.870761
MSYG_1224	180.035	0.124906	0.188847	0.661413	0.508348	0.929337
MSYG_1225	848.801	-0.117662	0.204356	-0.575769	0.564771	0.945861
MSYG_1226	1085.09	0.103029	0.0879004	1.17211	0.241151	0.870761
MSYG_1227	347.134	-0.00871013	0.0779073	-0.111801	0.910981	1
MSYG_1228	305.877	0.100796	0.146191	0.689478	0.490522	0.919944
MSYG_1229	472.675	-0.0393446	0.095023	-0.414053	0.678835	0.974361
MSYG_1230	223.352	-0.183539	0.166384	-1.1031	0.269983	0.870761
MSYG_1231	282.053	0.0558995	0.105977	0.527468	0.597869	0.959159
MSYG_1232	45.4785	0.181047	0.229281	0.789629	0.429744	0.916498
MSYG_1233	469.193	0.0106999	0.121179	0.088298	0.92964	1
MSYG_1234	122.432	0.058902	0.143408	0.410731	0.681269	0.974361
MSYG_1235	199.798	-0.175407	0.110796	-1.58316	0.113386	0.809749
MSYG_1236	113.303	0.0776915	0.147976	0.525028	0.599564	0.959957
MSYG_1237	88.9971	-0.0892292	0.248979	-0.35838	0.720059	0.980263
MSYG_1238	589.9	-0.105975	0.145312	-0.729295	0.465821	0.91845
MSYG_1239	994.209	-0.0267737	0.10663	-0.251089	0.801745	0.987733
MSYG_1240	198.906	-0.0311847	0.155309	-0.200791	0.840862	0.996457
MSYG_1241	457.51	0.0183042	0.135874	0.134715	0.892837	1
MSYG_1242	40.3195	0.128014	0.31269	0.409397	0.682249	0.974361
MSYG_1243	562.269	-0.151754	0.0963977	-1.57425	0.115429	0.809749
MSYG_1244	622.235	-0.00427658	0.0745456	-0.0573686	0.954252	1
MSYG_1245	442.051	-0.0200901	0.0925894	-0.216981	0.828223	0.994105
MSYG_1246	213.172	0.179851	0.143691	1.25165	0.210697	0.870761
MSYG_1247	267.524	0.182487	0.121823	1.49797	0.134142	0.83785
MSYG_1248	164.943	-0.0355609	0.141159	-0.25192	0.801103	0.987733
MSYG_1249	152.813	0.00866572	0.134487	0.0644352	0.948624	1
MSYG_1250	475.25	0.0828324	0.127709	0.648602	0.516596	0.934046
MSYG_1251	450.591	0.117337	0.169162	0.693634	0.487912	0.919944
MSYG_1252	164.037	0.0636815	0.119521	0.532807	0.594167	0.95557
MSYG_1253	736.441	-0.0819323	0.0691897	-1.18417	0.236346	0.870761
MSYG_1254	170.927	0.053113	0.125987	0.421575	0.673335	0.973623
MSYG_1255	1471.01	0.0637706	0.106292	0.599956	0.548535	0.942827
MSYG_1256	345.33	-0.10696	0.0889899	-1.20193	0.229389	0.870761
MSYG_1257	388.057	-0.139582	0.0872311	-1.60014	0.109567	0.808662
MSYG_1258	757.484	-0.175153	0.0763003	-2.29557	0.0217005	0.587563
MSYG_1259	643.29	-0.0886434	0.120057	-0.738344	0.460305	0.91845
MSYG_1260	461.294	-0.0327652	0.107702	-0.30422	0.760961	0.983996
MSYG_1261	870.607	0.00775747	0.0755066	0.102739	0.91817	1
MSYG_1262	113.065	0.0860662	0.145216	0.592679	0.553396	0.944077
MSYG_1263	397.259	-0.0469943	0.0926692	-0.507119	0.612072	0.960992
MSYG_1264	408.542	0.212466	0.117014	1.81573	0.0694116	0.782752
MSYG_1265	1027.61	0.178821	0.129424	1.38167	0.167074	0.856493
MSYG_1266	156.604	0.0165988	0.157787	0.105198	0.916219	1
MSYG_1267	216.371	0.115688	0.108495	1.0663	0.286289	0.870761
MSYG_1268	91.5852	-0.0818702	0.134275	-0.609722	0.542046	0.942037
MSYG_1269	247.694	0.261888	0.135273	1.936	0.0528677	0.739619
MSYG_1270	810.26	0.0768871	0.0853751	0.90058	0.367812	0.892005
MSYG_1271	146.324	-0.166447	0.141717	-1.1745	0.240194	0.870761
MSYG_1272	199.452	0.0294612	0.140076	0.210322	0.833416	0.99452
MSYG_1273	140.037	-0.297712	0.142866	-2.08386	0.037173	0.691658
MSYG_1274	906.21	-0.0749747	0.0763972	-0.981381	0.326405	0.879338
MSYG_1275	239.935	-0.0087644	0.10295	-0.0851328	0.932156	1
MSYG_1276	425.997	0.0859655	0.12074	0.711987	0.476473	0.91845
MSYG_1277	852.055	0.128169	0.090803	1.41151	0.158096	0.856493
MSYG_1278	421.192	-0.09173	0.201296	-0.455697	0.648608	0.969979
MSYG_1279	404.571	-0.251623	0.207669	-1.21166	0.225644	0.870761
MSYG_1280	153.519	-0.146652	0.168921	-0.868168	0.385302	0.898675
MSYG_1281	186.795	-0.147468	0.237317	-0.621398	0.534338	0.941394
MSYG_1282	956.58	-0.00443632	0.0685697	-0.0646979	0.948415	1
MSYG_1283	321.724	-0.112851	0.118205	-0.95471	0.339725	0.883502
MSYG_1284	130.157	-0.0639009	0.156192	-0.409117	0.682454	0.974361
MSYG_1285	72.7308	0.0991039	0.219933	0.45061	0.652271	0.972316
MSYG_1286	271.705	0.069996	0.0879475	0.795884	0.426099	0.914198
MSYG_1287	518.411	-0.109347	0.0806178	-1.35637	0.174982	0.856493
MSYG_1288	182.637	0.0996609	0.173802	0.573417	0.566362	0.945861
MSYG_1289	458.335	0.113356	0.10641	1.06527	0.286752	0.870761
MSYG_1290	175.022	0.0295682	0.27142	0.108939	0.913251	1
MSYG_1291	260.531	0.0226129	0.154744	0.146131	0.883818	1
MSYG_1292	516.957	-0.188667	0.125218	-1.50671	0.131886	0.83763
MSYG_1293	295.553	0.016165	0.125595	0.128707	0.89759	1
MSYG_1294	218.152	-0.094122	0.277869	-0.338728	0.734814	0.981403
MSYG_1295	1145.57	-0.008316	0.0896022	-0.0928103	0.926054	1
MSYG_1296	228.659	-0.0533261	0.106029	-0.502939	0.615007	0.960992
MSYG_1297	157.577	0.0607741	0.137057	0.443422	0.65746	0.97329
MSYG_1298	259.859	-0.0738832	0.0876465	-0.842967	0.399247	0.904399
MSYG_1299	242.903	0.133507	0.207455	0.643545	0.51987	0.934772
MSYG_1300	232.293	-0.0845222	0.123226	-0.685914	0.492768	0.919944
MSYG_1301	264.687	-0.102591	0.141428	-0.72539	0.468213	0.91845
MSYG_1302	1086.5	-0.086211	0.0739646	-1.16557	0.243788	0.870761
MSYG_1303	633.741	0.0304391	0.0944762	0.322188	0.74731	0.98143
MSYG_1304	192.755	0.0393533	0.132446	0.297128	0.766369	0.983996
MSYG_1305	435.153	-0.112289	0.0879735	-1.27639	0.201817	0.866353
MSYG_1306	110.235	-0.0597326	0.137805	-0.433458	0.664682	0.97329
MSYG_1307	113.494	-0.0501419	0.126171	-0.397413	0.691063	0.974361
MSYG_1308	158.919	-0.0379928	0.156656	-0.242524	0.808374	0.98989
MSYG_1309	62.9813	0.39082	0.216395	1.80605	0.0709108	0.789575
MSYG_1310	899.39	0.0641169	0.131606	0.487186	0.626126	0.96218
MSYG_1311	84.163	0.265756	0.210041	1.26526	0.205778	0.870133
MSYG_1312	747.314	0.160424	0.176898	0.906876	0.364473	0.890556
MSYG_1313	537.599	-0.0785109	0.0781177	-1.00503	0.314881	0.875001
MSYG_1314	397.709	0.16821	0.197759	0.850581	0.395002	0.902249
MSYG_1315	89.4385	0.141254	0.159034	0.888202	0.374432	0.895206
MSYG_1316	174.334	-0.0607173	0.113454	-0.535168	0.592533	0.955494
MSYG_1317	436.511	0.0781304	0.0791851	0.986681	0.323799	0.878579
MSYG_1318	360.696	0.0298311	0.132353	0.22539	0.821676	0.994084
MSYG_1319	301.155	0.0791976	0.136257	0.581236	0.561081	0.945344
MSYG_1320	1835.22	-0.117723	0.102655	-1.14679	0.251469	0.870761
MSYG_1321	1035.38	-0.0276445	0.0778537	-0.355083	0.722528	0.98077
MSYG_1322	242.75	0.000769441	0.139324	0.00552269	0.995594	1
MSYG_1323	1494.46	-0.0776789	0.111348	-0.697623	0.485413	0.919944
MSYG_1325	674.353	-0.0263798	0.100536	-0.262391	0.79302	0.986546
MSYG_1326	475.088	0.0200487	0.112089	0.178865	0.858044	1
MSYG_1327	278.25	0.222387	0.127629	1.74245	0.08143	0.802173
MSYG_1328	647.897	0.297093	0.161428	1.8404	0.0657092	0.778398
MSYG_1329	190.939	-0.0605536	0.123732	-0.489392	0.624564	0.962103
MSYG_1330	121.661	-0.388002	0.17755	-2.18531	0.0288664	0.661642
MSYG_1331	315.162	-0.0827422	0.149032	-0.555196	0.57876	0.949595
MSYG_1332	700.124	0.00341632	0.122044	0.0279924	0.977668	1
MSYG_1333	219.078	0.0560925	0.148148	0.378624	0.704967	0.976677
MSYG_1334	179.661	0.22518	0.120092	1.87506	0.0607848	0.768601
MSYG_1335	288.668	0.255035	0.115596	2.20627	0.0273654	0.639909
MSYG_1336	587.756	0.285266	0.191083	1.49289	0.135466	0.840763
MSYG_1337	205.331	0.187113	0.13983	1.33814	0.18085	0.858531
MSYG_1338	63.2999	0.519006	0.217475	2.38651	0.0170093	0.546693
MSYG_1339	459.033	0.019578	0.0848869	0.230637	0.817597	0.992122
MSYG_1340	371.572	0.00856209	0.0916409	0.0934309	0.925561	1
MSYG_1341	344.468	0.192787	0.16584	1.16249	0.245038	0.870761
MSYG_1342	298.87	0.13693	0.101347	1.3511	0.176663	0.856493
MSYG_1343	745.969	-0.0485944	0.121912	-0.398603	0.690186	0.974361
MSYG_1344	285.178	-0.0171876	0.11568	-0.148579	0.881886	1
MSYG_1345	291.39	0.11231	0.119371	0.940847	0.346783	0.886707
MSYG_1346	1083.47	-0.0635131	0.08993	-0.70625	0.480033	0.919944
MSYG_1347	282.272	0.0752054	0.0855691	0.878885	0.379463	0.896333
MSYG_1348	151.127	-0.137962	0.125696	-1.09758	0.272386	0.870761
MSYG_1349	807.237	-0.00739098	0.0602911	-0.122588	0.902433	1
MSYG_1350	540.178	0.06157	0.102018	0.60352	0.546163	0.942681
MSYG_1351	227.29	-0.129708	0.12205	-1.06274	0.287898	0.870761
MSYG_1352	204.968	-0.0167741	0.136986	-0.122451	0.902542	1
MSYG_1353	221.301	-0.0174347	0.134828	-0.12931	0.897112	1
MSYG_1354	166.45	-0.194168	0.194341	-0.999111	0.317741	0.87597
MSYG_1355	104.059	0.0360549	0.144279	0.249897	0.802667	0.988003
MSYG_1356	618.226	0.0279431	0.0695196	0.401946	0.687724	0.974361
MSYG_1357	704.948	0.103949	0.0964205	1.07808	0.281	0.870761
MSYG_1358	1052.54	-0.18966	0.0685774	-2.76564	0.00568112	0.332957
MSYG_1359	680.617	-0.0703831	0.107632	-0.653926	0.51316	0.93149
MSYG_1360	299.68	-0.109112	0.0830011	-1.31458	0.188651	0.863952
MSYG_1361	119.795	0.120212	0.129789	0.926214	0.354335	0.886707
MSYG_1362	211.607	0.111284	0.115575	0.962874	0.335611	0.882604
MSYG_1363	14.8847	0.187727	0.41004	0.457827	0.647077	0.969255
MSYG_1364	111.886	0.464296	0.269627	1.722	0.0850704	0.80706
MSYG_1365	219.691	0.0121061	0.195512	0.0619202	0.950626	1
MSYG_1366	236.311	-0.0744306	0.124312	-0.598738	0.549348	0.942827
MSYG_1367	117.565	0.21076	0.161418	1.30568	0.191661	0.864697
MSYG_1368	247.545	0.20757	0.139787	1.4849	0.137569	0.844754
MSYG_1369	1242.6	0.0883565	0.108753	0.812448	0.416535	0.908411
MSYG_1370	501.594	-0.118803	0.0686328	-1.73099	0.0834529	0.804973
MSYG_1371	675.468	-0.10253	0.0665786	-1.53999	0.123564	0.822525
MSYG_1372	486.921	0.114419	0.156331	0.731903	0.464228	0.91845
MSYG_1373	243.861	0.102831	0.172622	0.595699	0.551376	0.942973
MSYG_1374	47.1222	-0.144451	0.203346	-0.71037	0.477475	0.91845
MSYG_1375	507.278	-0.090137	0.0681977	-1.3217	0.186268	0.859323
MSYG_1376	321.639	-0.0829827	0.0788402	-1.05254	0.292551	0.870761
MSYG_1377	253.743	-0.0522723	0.095164	-0.549287	0.582809	0.949595
MSYG_1378	327.911	-0.12988	0.0848182	-1.53127	0.125703	0.822525
MSYG_1379	232.225	-0.113363	0.103157	-1.09893	0.271797	0.870761
MSYG_1380	164.454	-0.0486531	0.108047	-0.450296	0.652497	0.972341
MSYG_1381	398.763	0.0490253	0.0781289	0.627493	0.530336	0.93931
MSYG_1382	113.708	0.157341	0.154434	1.01883	0.308285	0.875001
MSYG_1383	219.717	0.038556	0.253956	0.151822	0.879328	1
MSYG_1384	292.724	-0.163352	0.0921766	-1.77216	0.0763676	0.796542
MSYG_1385	121.838	-0.258615	0.164119	-1.57577	0.115078	0.809749
MSYG_1386	667.603	-0.111593	0.14923	-0.747788	0.454588	0.91837
MSYG_1387	71.8729	0.21345	0.175275	1.2178	0.223299	0.870761
MSYG_1388	400.676	0.00660457	0.179461	0.0368023	0.970643	1
MSYG_1389	659.368	-0.066316	0.0684777	-0.968431	0.332829	0.880667
MSYG_1390	390.43	0.00181282	0.0888453	0.0204042	0.983721	1
MSYG_1391	595.33	-0.104885	0.0743498	-1.4107	0.158333	0.856493
MSYG_1392	377.765	-0.0339999	0.106977	-0.317825	0.750617	0.982017
MSYG_1393	1164.33	-0.0705741	0.0704395	-1.00191	0.316387	0.875001
MSYG_1394	149.525	-0.037787	0.122649	-0.30809	0.758014	0.983996
MSYG_1395	40.7	-0.498182	0.314809	-1.58249	0.113538	0.809749
MSYG_1396	265.756	-0.115895	0.145161	-0.798395	0.424641	0.914035
MSYG_1397	238.578	-0.0186218	0.139597	-0.133397	0.89388	1
MSYG_1398	187.245	-0.0167566	0.136621	-0.12265	0.902384	1
MSYG_1399	442.623	0.00951068	0.105824	0.0898723	0.928389	1
MSYG_1400	630.244	0.133438	0.150437	0.887008	0.375075	0.895206
MSYG_1401	822.829	0.11377	0.0689167	1.65083	0.0987729	0.808662
MSYG_1402	825.688	0.0162595	0.0581262	0.279728	0.779686	0.98553
MSYG_1403	8.98153	-0.167136	0.660578	-0.253015	0.800257	0.987733
MSYG_1404	676.581	0.0485512	0.111853	0.434064	0.664242	0.97329
MSYG_1405	216.562	-0.0936897	0.110995	-0.844085	0.398622	0.904399
MSYG_1406	273.605	0.570511	0.14226	4.01035	6.06e-05	0.0127598
MSYG_1407	279.797	0.0110667	0.101818	0.108691	0.913447	1
MSYG_1408	325.944	0.0107269	0.106403	0.100814	0.919698	1
MSYG_1409	195.747	0.098332	0.139823	0.703261	0.481893	0.919944
MSYG_1410	782.241	-0.0881245	0.0958867	-0.919048	0.35807	0.886707
MSYG_1411	583.058	-0.0382008	0.128712	-0.296792	0.766625	0.984052
MSYG_1412	430.843	-0.114069	0.0748855	-1.52324	0.127699	0.823462
MSYG_1413	763.222	-0.0725199	0.109332	-0.663299	0.507139	0.928818
MSYG_1414	248.14	-0.173322	0.20554	-0.843254	0.399086	0.904399
MSYG_1415	751.064	-0.054889	0.183108	-0.299763	0.764358	0.983996
MSYG_1416	340.01	-0.0980525	0.112291	-0.873202	0.382553	0.897665
MSYG_1417	767.808	-0.046401	0.127025	-0.36529	0.714895	0.976677
MSYG_1418	554.636	0.0155839	0.074647	0.208768	0.834629	0.995706
MSYG_1419	284.033	0.126748	0.156321	0.810822	0.417468	0.909349
MSYG_1420	557.027	-0.12516	0.0977405	-1.28053	0.200359	0.866353
MSYG_1421	439.433	-0.143111	0.12641	-1.13212	0.257584	0.870761
MSYG_1422	333.362	-0.0760611	0.09079	-0.83777	0.40216	0.904466
MSYG_1423	443.702	-0.218658	0.109841	-1.99068	0.0465164	0.728477
MSYG_1424	401.699	-0.0456367	0.174731	-0.261183	0.793952	0.986546
MSYG_1425	554.067	0.130113	0.0928121	1.4019	0.160945	0.856493
MSYG_1426	364.398	0.0645836	0.1105	0.584465	0.558908	0.944498
MSYG_1427	109.403	0.078698	0.166934	0.471433	0.637332	0.966649
MSYG_1428	583.192	0.061006	0.0874961	0.697243	0.485651	0.919944
MSYG_1429	477.186	0.0275906	0.116127	0.237591	0.812199	0.990921
MSYG_1430	235.209	0.0144688	0.0989208	0.146267	0.883711	1
MSYG_1431	328.841	-0.0256669	0.126651	-0.202659	0.839402	0.99598
MSYG_1432	609.474	0.10696	0.098606	1.08472	0.278047	0.870761
MSYG_1433	872.335	-0.0239013	0.061357	-0.389544	0.696873	0.974401
MSYG_1434	278.801	-0.0211227	0.0954145	-0.221378	0.824798	0.994105
MSYG_1435	219.629	0.0284046	0.132255	0.214771	0.829946	0.99452
MSYG_1436	587.569	0.0285601	0.1124	0.254093	0.799424	0.987733
MSYG_1437	261.077	-0.058858	0.196235	-0.299936	0.764226	0.983996
MSYG_1438	147.415	-0.138883	0.274625	-0.50572	0.613053	0.960992
MSYG_1439	168.86	-0.214348	0.200792	-1.06751	0.28574	0.870761
MSYG_1440	64.0726	-0.147676	0.179773	-0.821457	0.411386	0.906387
MSYG_1441	67.4631	0.113966	0.207209	0.550005	0.582316	0.949595
MSYG_1442	429.862	-0.1658	0.0805107	-2.05936	0.0394598	0.713668
MSYG_1443	173.867	-0.0575591	0.13342	-0.431413	0.666168	0.97329
MSYG_1444	102.289	-0.260125	0.219314	-1.18609	0.235588	0.870761
MSYG_1445	476.391	0.0489196	0.128999	0.379225	0.704521	0.976677
MSYG_1446	460.698	0.198355	0.0950664	2.08649	0.0369346	0.691658
MSYG_1447	124.873	0.0606353	0.15233	0.398052	0.690592	0.974361
MSYG_1448	145.137	-0.0900222	0.152376	-0.590791	0.55466	0.944498
MSYG_1449	172.665	0.00237389	0.10861	0.0218569	0.982562	1
MSYG_1450	461.989	-0.0502126	0.0779995	-0.643756	0.519734	0.934772
MSYG_1451	338.036	-0.0930296	0.076052	-1.22324	0.22124	0.870761
MSYG_1452	256.352	0.0136703	0.095292	0.143457	0.885929	1
MSYG_1453	723.244	-0.0279575	0.131603	-0.212438	0.831765	0.99452
MSYG_1454	244.247	0.437992	0.163815	2.67371	0.00750183	0.398577
MSYG_1455	387.581	-0.075008	0.0814951	-0.920399	0.357365	0.886707
MSYG_1456	2143.45	-0.0159046	0.0737823	-0.215561	0.82933	0.99452
MSYG_1457	192.132	-0.0405174	0.117454	-0.344965	0.730121	0.981293
MSYG_1458	450.656	0.0324078	0.126582	0.256021	0.797934	0.987733
MSYG_1459	843.824	-0.180194	0.195906	-0.919799	0.357678	0.886707
MSYG_1460	484.697	-0.0747303	0.204545	-0.36535	0.71485	0.976677
MSYG_1461	479.016	-0.221461	0.220134	-1.00603	0.314401	0.875001
MSYG_1462	205.104	-0.0830139	0.139819	-0.593726	0.552695	0.944077
MSYG_1463	342.802	-0.0548038	0.0818699	-0.6694	0.50324	0.924604
MSYG_1464	445.093	-0.000223389	0.0991892	-0.00225215	0.998203	1
MSYG_1465	282.696	0.027723	0.182787	0.151669	0.879448	1
MSYG_1466	192.114	0.029788	0.214244	0.139038	0.88942	1
MSYG_1467	428.656	-0.117087	0.0900191	-1.30069	0.193364	0.864697
MSYG_1468	203.671	0.262009	0.122696	2.13543	0.0327262	0.680325
MSYG_1469	140.087	0.180097	0.144374	1.24743	0.212239	0.870761
MSYG_1470	961.343	-0.0913377	0.0822547	-1.11043	0.266816	0.870761
MSYG_1471	234.472	-0.119302	0.12049	-0.990138	0.322107	0.878579
MSYG_1472	515.147	-0.150326	0.115512	-1.30139	0.193126	0.864697
MSYG_1473	238.945	0.0756829	0.171847	0.440408	0.659642	0.97329
MSYG_1474	1526.24	-0.0726454	0.0749905	-0.968727	0.332681	0.880667
MSYG_1475	540.506	0.011566	0.112679	0.102646	0.918244	1
MSYG_1476	776.786	-0.0628261	0.079443	-0.790833	0.429042	0.915843
MSYG_1477	341.296	0.039733	0.0830956	0.47816	0.632536	0.966649
MSYG_1478	306.004	-0.103301	0.114104	-0.905322	0.365295	0.891573
MSYG_1479	375.08	0.0332783	0.089196	0.373092	0.70908	0.976677
MSYG_1480	520.855	-0.0475196	0.0738744	-0.643249	0.520063	0.934772
MSYG_1481	70.7073	-0.0708742	0.168982	-0.419419	0.67491	0.973771
MSYG_1482	151.17	0.0992574	0.166687	0.595473	0.551527	0.942973
MSYG_1483	591.917	-0.0482915	0.133875	-0.360722	0.718307	0.979138
MSYG_1484	316.361	0.098782	0.173435	0.569561	0.568976	0.945861
MSYG_1485	596.339	0.0926008	0.067748	1.36684	0.171675	0.856493
MSYG_1486	469.202	-0.0614783	0.0771382	-0.796989	0.425457	0.914198
MSYG_1487	250.19	-0.104342	0.0946119	-1.10284	0.270098	0.870761
MSYG_1488	184.218	-0.2051	0.14511	-1.4134	0.157537	0.856493
MSYG_1489	240.51	-0.141099	0.113055	-1.24805	0.212011	0.870761
MSYG_1490	243.535	-0.0149109	0.100493	-0.148377	0.882045	1
MSYG_1491	498.527	-0.0976892	0.0786215	-1.24253	0.214043	0.870761
MSYG_1492	294.125	-0.0497606	0.0821003	-0.606095	0.544452	0.942037
MSYG_1493	307.181	-0.0382894	0.0981903	-0.38995	0.696573	0.974361
MSYG_1494	404.375	-0.113683	0.0825322	-1.37744	0.168377	0.856493
MSYG_1495	281.998	0.0197761	0.157677	0.125422	0.900189	1
MSYG_1496	380.149	-0.0727315	0.0962058	-0.756	0.449649	0.91837
MSYG_1497	501.765	0.0271208	0.0816478	0.332168	0.739762	0.981403
MSYG_1498	242.345	0.0133324	0.17714	0.0752647	0.940004	1
MSYG_1499	579.353	-0.104235	0.0666759	-1.5633	0.117981	0.815305
MSYG_1500	227.584	0.238013	0.20698	1.14993	0.250171	0.870761
MSYG_1501	44.2363	0.52293	0.257452	2.03118	0.042237	0.727223
MSYG_1502	254.179	-0.0471204	0.108388	-0.434739	0.663752	0.97329
MSYG_1503	94.4802	0.499417	0.37431	1.33423	0.182127	0.858531
MSYG_1504	666.869	-0.0149324	0.0722435	-0.206695	0.836248	0.995856
MSYG_1505	334.336	-0.083677	0.0820151	-1.02026	0.307604	0.875001
MSYG_1506	373.692	0.0350815	0.0978329	0.358585	0.719905	0.980263
MSYG_1507	435.256	0.00126079	0.0899488	0.0140168	0.988817	1
MSYG_1508	912.344	0.106484	0.106379	1.00098	0.316835	0.875001
MSYG_1509	683.81	0.0577435	0.0856476	0.6742	0.500184	0.921549
MSYG_1510	276.69	-0.285123	0.210602	-1.35385	0.175784	0.856493
MSYG_1511	254.002	-0.0586593	0.0998623	-0.587402	0.556934	0.944498
MSYG_1512	786.167	-0.0288755	0.107274	-0.269175	0.787795	0.986314
MSYG_1513	725.623	-0.0915457	0.0666541	-1.37345	0.169614	0.856493
MSYG_1514	311.679	0.129936	0.181112	0.717438	0.473104	0.91845
MSYG_1515	343.711	0.316474	0.199439	1.58682	0.112553	0.809749
MSYG_1516	290.165	0.104501	0.190229	0.549341	0.582771	0.949595
MSYG_1517	247.83	0.0865631	0.11617	0.745143	0.456185	0.91845
MSYG_1518	516.678	-0.229084	0.112445	-2.0373	0.04162	0.727223
MSYG_1519	269.775	0.0312872	0.201207	0.155498	0.876429	1
MSYG_1520	223.314	0.0694242	0.108306	0.641	0.521522	0.934823
MSYG_1521	161.455	-0.00908705	0.13278	-0.0684369	0.945438	1
MSYG_1522	766.453	0.11578	0.0948724	1.22038	0.222321	0.870761
MSYG_1523	339.75	0.0257822	0.101241	0.254662	0.798984	0.987733
MSYG_1524	723.55	0.0274932	0.0640045	0.429551	0.667522	0.973391
MSYG_1525	80.9748	0.132453	0.180272	0.734738	0.462499	0.91845
MSYG_1526	303.371	-0.114004	0.097139	-1.17362	0.240547	0.870761
MSYG_1527	592.06	0.0281432	0.0754794	0.372859	0.709254	0.976677
MSYG_1528	550.018	0.0388053	0.0783003	0.495596	0.62018	0.960992
MSYG_1529	120.613	-0.128248	0.141154	-0.908568	0.363578	0.890199
MSYG_1530	1106.96	0.145088	0.122004	1.18921	0.234356	0.870761
MSYG_1531	264.51	0.00193005	0.0865553	0.0222985	0.98221	1
MSYG_1532	267.392	0.183099	0.138141	1.32545	0.185023	0.859323
MSYG_1533	813.231	0.0961571	0.137626	0.698686	0.484748	0.919944
MSYG_1534	82.6121	0.402156	0.271282	1.48242	0.138227	0.845174
MSYG_1535	1332.9	0.0503195	0.154876	0.324902	0.745255	0.98143
MSYG_1536	232.818	0.0689499	0.154917	0.445078	0.656263	0.97329
MSYG_1537	326.741	0.0445494	0.0902382	0.493687	0.621527	0.961568
MSYG_1538	678.415	-0.0870568	0.0675672	-1.28845	0.19759	0.866353
MSYG_1539	190.22	0.0389328	0.132086	0.294752	0.768183	0.984912
MSYG_1540	175.337	-0.166805	0.171311	-0.973697	0.330207	0.880667
MSYG_1541	148.594	-0.13997	0.127983	-1.09366	0.274104	0.870761
MSYG_1542	165.37	0.348584	0.165986	2.10007	0.0357223	0.691658
MSYG_1543	1868.14	-0.110833	0.074512	-1.48746	0.136894	0.842847
MSYG_1544	244.379	0.441429	0.147242	2.99799	0.00271765	0.215826
MSYG_1545	372.797	0.118648	0.114955	1.03213	0.302014	0.874855
MSYG_1546	574.921	-0.212751	0.109277	-1.94689	0.0515475	0.739619
MSYG_1547	323.434	-0.0717383	0.144065	-0.497957	0.618515	0.960992
MSYG_1548	207.485	-0.0943086	0.130878	-0.720584	0.471165	0.91845
MSYG_1549	45.9247	-0.452993	0.25872	-1.7509	0.0799624	0.798483
MSYG_1550	186.882	-0.0440567	0.135321	-0.325571	0.744749	0.98143
MSYG_1551	407.741	0.262621	0.127964	2.0523	0.0401407	0.717574
MSYG_1552	668.789	-0.071972	0.0694892	-1.03573	0.300329	0.874551
MSYG_1553	195.942	-0.066941	0.131987	-0.507178	0.61203	0.960992
MSYG_1554	327.69	0.238493	0.200424	1.18994	0.23407	0.870761
MSYG_1555	236.54	0.0269332	0.192593	0.139845	0.888782	1
MSYG_1556	165.224	0.172413	0.132387	1.30234	0.192801	0.864697
MSYG_1557	299.457	0.0174993	0.116728	0.149915	0.880831	1
MSYG_1558	72.4944	0.402188	0.180352	2.23001	0.0257467	0.622763
MSYG_1559	877.116	0.227445	0.0967061	2.35192	0.0186767	0.565183
MSYG_1560	73.5001	0.287342	0.176727	1.62591	0.103968	0.808662
MSYG_1561	301.14	-0.110458	0.116205	-0.95055	0.341833	0.883502
MSYG_1562	708.656	-0.101489	0.0735944	-1.37904	0.167884	0.856493
MSYG_1563	249.366	0.169891	0.102089	1.66415	0.0960819	0.808662
MSYG_1564	377.752	-0.24075	0.14443	-1.66689	0.0955355	0.808662
MSYG_1565	61.068	0.0173527	0.204035	0.0850481	0.932223	1
MSYG_1566	744.661	0.124994	0.123009	1.01614	0.309565	0.875001
MSYG_1567	161.887	0.0554341	0.189918	0.291884	0.770375	0.984912
MSYG_1568	977.097	-0.0242003	0.0884439	-0.273623	0.784374	0.986204
MSYG_1569	439.039	-0.088844	0.0722739	-1.22927	0.218972	0.870761
MSYG_1570	94.3306	-0.0799113	0.157607	-0.507029	0.612134	0.960992
MSYG_1571	581.604	0.0181628	0.0739555	0.245591	0.805999	0.989385
MSYG_1572	370.57	0.149379	0.118267	1.26306	0.206568	0.870761
MSYG_1573	349.235	-0.113891	0.136591	-0.833807	0.40439	0.90478
MSYG_1574	471.623	-0.0196489	0.081387	-0.241425	0.809226	0.990196
MSYG_1575	491.793	-0.207829	0.245406	-0.84688	0.397062	0.904399
MSYG_1576	169.174	0.280717	0.238813	1.17547	0.239807	0.870761
MSYG_1577	113.447	0.125838	0.251733	0.499886	0.617155	0.960992
MSYG_1578	237.266	-0.00574314	0.286338	-0.0200572	0.983998	1
MSYG_1579	44.8536	0.463351	0.228177	2.03067	0.0422888	0.727223
MSYG_1580	196.512	0.258288	0.207756	1.24323	0.213784	0.870761
MSYG_1581	394.564	0.295443	0.220045	1.34265	0.179387	0.858531
MSYG_1582	194.432	0.315839	0.17297	1.82598	0.0678539	0.782752
MSYG_1583	381.44	0.0180136	0.208781	0.0862796	0.931244	1
MSYG_1584	363.563	-0.201843	0.246923	-0.817432	0.413681	0.907247
MSYG_1585	915.107	0.146063	0.106911	1.36621	0.171872	0.856493
MSYG_1586	262.617	-0.091021	0.102518	-0.887855	0.374619	0.895206
MSYG_1587	149.772	-0.027395	0.118309	-0.231555	0.816883	0.992122
MSYG_1588	233.96	-0.259077	0.158051	-1.6392	0.101172	0.808662
MSYG_1589	265.557	0.0159015	0.115221	0.138009	0.890233	1
MSYG_1590	1240.58	-0.0261381	0.158452	-0.164959	0.868976	1
MSYG_1591	218.092	-0.0307537	0.168963	-0.182015	0.855571	1
MSYG_1592	784.56	-0.178204	0.10603	-1.68069	0.0928227	0.808662
MSYG_1593	675.691	-0.0671123	0.0775192	-0.865751	0.386627	0.898675
MSYG_1594	499.236	-0.00592348	0.0864015	-0.0685576	0.945342	1
MSYG_1595	271.219	-0.149536	0.098777	-1.51387	0.130059	0.832881
MSYG_1596	344.77	0.276435	0.109174	2.53205	0.0113396	0.495306
MSYG_1597	131.542	-0.0220324	0.133204	-0.165404	0.868626	1
MSYG_1598	128.08	0.0506656	0.123679	0.409652	0.682061	0.974361
MSYG_1599	242.241	0.319557	0.175006	1.82598	0.0678532	0.782752
MSYG_1600	253.426	0.120948	0.105625	1.14506	0.252183	0.870761
MSYG_1601	503.787	0.000512232	0.0979801	0.00522792	0.995829	1
MSYG_1602	283.235	-0.00711605	0.0966935	-0.0735939	0.941334	1
MSYG_1603	213.357	0.175336	0.14185	1.23607	0.216434	0.870761
MSYG_1604	232.753	0.0614777	0.135961	0.45217	0.651146	0.971578
MSYG_1605	235.029	0.0164787	0.102821	0.160266	0.872671	1
MSYG_1606	146.383	0.0272778	0.207557	0.131424	0.89544	1
MSYG_1607	197.096	0.488897	0.134538	3.6339	0.000279172	0.0445712
MSYG_1608	201.6	-0.00927713	0.217762	-0.0426022	0.966019	1
MSYG_1609	417.574	0.0151555	0.12691	0.11942	0.904943	1
MSYG_1610	108.145	0.248241	0.198214	1.25239	0.210429	0.870761
MSYG_1611	569.277	-0.0990737	0.0670917	-1.47669	0.139759	0.846877
MSYG_1612	517.759	-0.101006	0.0649176	-1.55591	0.119729	0.817854
MSYG_1613	168.857	-0.00406485	0.170396	-0.0238553	0.980968	1
MSYG_1614	295.483	-0.0405181	0.0853481	-0.47474	0.634972	0.966649
MSYG_1615	51.0887	0.436538	0.177549	2.45869	0.0139444	0.503122
MSYG_1616	327.013	0.217796	0.228804	0.95189	0.341153	0.883502
MSYG_1617	609.394	-0.00121352	0.0998333	-0.0121554	0.990302	1
MSYG_1618	373.774	0.0998868	0.0941821	1.06057	0.288885	0.870761
MSYG_1619	668.076	-0.027674	0.200603	-0.137954	0.890277	1
MSYG_1620	291.812	0.366607	0.238102	1.5397	0.123632	0.822525
MSYG_1621	103.256	0.166549	0.150074	1.10978	0.267094	0.870761
MSYG_1622	210.831	-0.0969158	0.215611	-0.449494	0.653076	0.972889
MSYG_1623	366.192	0.0585894	0.0931045	0.629287	0.529161	0.938639
MSYG_1624	647.666	-0.0182045	0.0550642	-0.330606	0.740942	0.981403
MSYG_1625	431.17	-0.127206	0.107241	-1.18617	0.235555	0.870761
MSYG_1626	583.696	0.108098	0.131483	0.822141	0.410997	0.906387
MSYG_1627	189.477	-0.0827534	0.173548	-0.476834	0.63348	0.966649
MSYG_1628	489.604	0.0075908	0.112978	0.0671884	0.946432	1
MSYG_1629	280.818	0.114548	0.158387	0.723219	0.469546	0.91845
MSYG_1630	611.979	-0.125365	0.0915028	-1.37007	0.170666	0.856493
MSYG_1631	209.043	-0.169351	0.20819	-0.813443	0.415964	0.908352
MSYG_1632	319.463	-0.0692967	0.137327	-0.504612	0.613832	0.960992
MSYG_1633	452.802	0.0891524	0.106081	0.84042	0.400673	0.904466
MSYG_1634	1157.49	0.372292	0.148606	2.50523	0.012237	0.500183
MSYG_1635	139.409	0.117322	0.129116	0.908658	0.363531	0.890199
MSYG_1636	123.912	-0.411598	0.146815	-2.80352	0.00505486	0.312053
MSYG_1637	248.923	0.0771396	0.128117	0.602101	0.547107	0.942681
MSYG_1638	686.712	-0.0125512	0.0607636	-0.206558	0.836355	0.995856
MSYG_1639	341.451	0.0504335	0.0949717	0.531037	0.595393	0.956845
MSYG_1640	157.128	0.0523868	0.157207	0.333235	0.738957	0.981403
MSYG_1641	366.689	0.145644	0.145812	0.998847	0.317869	0.87597
MSYG_1642	360.16	0.0513748	0.109385	0.469669	0.638592	0.966649
MSYG_1643	180.856	0.310573	0.167278	1.85663	0.0633644	0.770295
MSYG_1644	155.161	0.144503	0.126692	1.14058	0.254043	0.870761
MSYG_1645	715.402	0.0266573	0.0759191	0.351128	0.725492	0.981252
MSYG_1646	504.267	0.0535049	0.0935119	0.572172	0.567206	0.945861
MSYG_1647	199.213	-0.129031	0.113321	-1.13864	0.254853	0.870761
MSYG_1648	219.413	0.0180519	0.155896	0.115795	0.907815	1
MSYG_1649	1478.55	0.05448	0.0878583	0.620089	0.535199	0.941987
MSYG_1650	484.452	-0.0704006	0.129013	-0.545686	0.585282	0.952497
MSYG_1651	293.9	-0.121596	0.0822329	-1.47868	0.139226	0.846424
MSYG_1652	790.384	-0.0566601	0.169225	-0.334822	0.737759	0.981403
MSYG_1653	352.093	0.0631831	0.0941799	0.670876	0.502299	0.923818
MSYG_1654	1073.81	-0.00845743	0.133924	-0.0631509	0.949646	1
MSYG_1655	101.961	0.0666717	0.184883	0.360616	0.718387	0.979138
MSYG_1656	248.39	0.116856	0.0998084	1.1708	0.241678	0.870761
MSYG_1657	1099.42	0.0570442	0.222403	0.256491	0.797572	0.987733
MSYG_1658	299.272	-0.0495412	0.202611	-0.244515	0.806832	0.989444
MSYG_1659	569.829	-0.0973712	0.070589	-1.37941	0.167768	0.856493
MSYG_1660	62.2477	0.621996	0.269502	2.30795	0.021002	0.582679
MSYG_1661	153.286	0.109603	0.205058	0.534499	0.592997	0.955494
MSYG_1662	84.1688	0.141257	0.154357	0.915137	0.36012	0.887363
MSYG_1663	298.755	0.104842	0.0910587	1.15137	0.24958	0.870761
MSYG_1664	310.373	-0.0217419	0.0970503	-0.224028	0.822736	0.994105
MSYG_1665	353.413	-0.0581629	0.0953327	-0.610104	0.541793	0.942037
MSYG_1666	136.48	0.138562	0.177394	0.781098	0.434745	0.91837
MSYG_1667	173.131	-0.0132711	0.165968	-0.0799616	0.936268	1
MSYG_1668	741.424	-0.0356107	0.136935	-0.260056	0.794821	0.986865
MSYG_1669	573.603	0.135205	0.0998925	1.35351	0.175894	0.856493
MSYG_1670	695.683	-0.0612251	0.0732526	-0.835807	0.403263	0.904466
MSYG_1671	261.244	0.140521	0.089555	1.5691	0.116624	0.813875
MSYG_1672	1170.83	-0.00858334	0.0993887	-0.0863613	0.931179	1
MSYG_1673	1081.31	0.069186	0.153362	0.451129	0.651897	0.972071
MSYG_1674	64.3287	0.486629	0.180796	2.69159	0.00711121	0.392651
MSYG_1675	189.626	0.111752	0.167477	0.667266	0.504603	0.926236
MSYG_1676	343.702	0.148249	0.138626	1.06942	0.284882	0.870761
MSYG_1677	350.568	0.197752	0.172686	1.14516	0.252145	0.870761
MSYG_1678	151.863	-0.0999871	0.167048	-0.598552	0.549472	0.942827
MSYG_1679	94.255	0.348395	0.143876	2.42149	0.015457	0.526302
MSYG_1680	81.6398	0.241887	0.175246	1.38027	0.167505	0.856493
MSYG_1681	71.469	-0.0619268	0.179892	-0.344244	0.730663	0.981293
MSYG_1682	200.223	-0.172891	0.159096	-1.08671	0.277166	0.870761
MSYG_1683	350.242	0.217314	0.0819341	2.65231	0.00799442	0.406749
MSYG_1684	259.494	0.0325523	0.232735	0.139868	0.888764	1
MSYG_1685	437.505	0.134288	0.13133	1.02252	0.306533	0.875001
MSYG_1686	425.653	0.0131315	0.112535	0.116688	0.907107	1
MSYG_1687	268.998	-0.00692786	0.124861	-0.0554844	0.955753	1
MSYG_1688	460.585	0.0539998	0.147766	0.365442	0.714781	0.976677
MSYG_1689	418.615	0.0492208	0.124426	0.395582	0.692414	0.974361
MSYG_1690	738.453	0.00350376	0.0609024	0.0575308	0.954122	1
MSYG_1691	113.292	0.227534	0.176796	1.28698	0.198101	0.866353
MSYG_1692	171.546	-0.0221601	0.178043	-0.124465	0.900947	1
MSYG_1693	1062.39	-0.00619953	0.073471	-0.0843806	0.932754	1
MSYG_1694	621.318	-0.125376	0.104343	-1.20157	0.229528	0.870761
MSYG_1695	298.098	0.141636	0.0927312	1.52739	0.126665	0.822525
MSYG_1696	874.643	-0.0866633	0.0940559	-0.921402	0.356841	0.886707
MSYG_1697	352.265	-0.0780809	0.0977308	-0.798939	0.424326	0.914035
MSYG_1698	242.018	-0.156494	0.12467	-1.25526	0.209384	0.870761
MSYG_1699	643.974	-0.242392	0.165278	-1.46657	0.142493	0.851967
MSYG_1700	698.782	0.00615166	0.12446	0.0494268	0.960579	1
MSYG_1701	209.741	-0.00853311	0.103127	-0.0827435	0.934055	1
MSYG_1702	66.1663	-0.358776	0.267107	-1.34319	0.179211	0.858531
MSYG_1703	438.12	-0.102111	0.132164	-0.77261	0.439753	0.91837
MSYG_1704	248.513	0.0708244	0.145846	0.48561	0.627244	0.962911
MSYG_1705	136.091	-0.266529	0.196595	-1.35573	0.175185	0.856493
MSYG_1706	174.358	0.947407	0.232972	4.06661	4.77e-05	0.0105171
MSYG_1707	713.441	0.363464	0.327183	1.11089	0.266617	0.870761
MSYG_1708	451.803	0.78983	0.614875	1.28454	0.198954	0.866353
MSYG_1709	245.307	-0.114309	0.156123	-0.732172	0.464063	0.91845
MSYG_1710	30.1617	-0.163805	0.301814	-0.542734	0.587313	0.952906
MSYG_1711	1438.34	0.024092	0.151587	0.158932	0.873723	1
MSYG_1712	804.611	-0.0818786	0.0896168	-0.913653	0.360899	0.888739
MSYG_1713	239.414	0.0138605	0.214543	0.0646049	0.948489	1
MSYG_1714	234.647	0.109349	0.115852	0.943868	0.345237	0.886707
MSYG_1715	707.691	0.11755	0.116041	1.013	0.31106	0.875001
MSYG_1716	296.673	-0.109461	0.156802	-0.698086	0.485123	0.919944
MSYG_1717	248.543	-0.0726638	0.171799	-0.422958	0.672326	0.973391
MSYG_1718	497.459	-0.0631891	0.173442	-0.364325	0.715615	0.977086
MSYG_1719	2371.8	-0.0386565	0.0570647	-0.677416	0.498142	0.920649
MSYG_1720	389.704	-0.154085	0.0894905	-1.7218	0.0851052	0.80706
MSYG_1721	334.405	-0.0785666	0.102796	-0.764297	0.444691	0.91837
MSYG_1722	613.179	0.0321722	0.0816578	0.393988	0.69359	0.974361
MSYG_1723	163.054	-0.17921	0.111849	-1.60225	0.1091	0.808662
MSYG_1724	493.49	0.0648642	0.106998	0.606221	0.544368	0.942037
MSYG_1725	354.198	0.0553262	0.108746	0.508766	0.610916	0.960992
MSYG_1726	364.691	-0.0652013	0.0902706	-0.722287	0.470118	0.91845
MSYG_1727	164.611	0.0523591	0.200129	0.261627	0.793609	0.986546
MSYG_1728	334.172	0.00625071	0.124501	0.0502061	0.959958	1
MSYG_1729	212.378	-0.101387	0.100754	-1.00629	0.314277	0.875001
MSYG_1730	456.205	-0.0495726	0.086411	-0.573684	0.566181	0.945861
MSYG_1731	839.358	-0.206942	0.259108	-0.798671	0.424481	0.914035
MSYG_1732	673.616	0.0642879	0.148302	0.433493	0.664657	0.97329
MSYG_1733	662.04	0.16267	0.220663	0.73719	0.461007	0.91845
MSYG_1734	55.3373	0.349813	0.256863	1.36187	0.17324	0.856493
MSYG_1735	526.675	-0.0139698	0.127172	-0.10985	0.912529	1
MSYG_1736	180.506	0.0603853	0.151983	0.397317	0.691133	0.974361
MSYG_1737	434.914	0.00331325	0.0691077	0.0479433	0.961761	1
MSYG_1738	805.059	0.0283656	0.10264	0.27636	0.782272	0.985893
MSYG_1739	407.269	0.00043279	0.107289	0.00403386	0.996781	1
MSYG_1740	598.367	0.06784	0.157724	0.430118	0.66711	0.973391
MSYG_1741	339.011	0.173787	0.14597	1.19057	0.233823	0.870761
MSYG_1742	454.617	0.107213	0.175021	0.612571	0.54016	0.942037
MSYG_1743	772.089	0.184253	0.212241	0.868133	0.385322	0.898675
MSYG_1744	154.118	0.11291	0.113782	0.99234	0.321031	0.878473
MSYG_1745	1979.79	0.0198689	0.144066	0.137915	0.890307	1
MSYG_1746	982.816	0.128281	0.199211	0.643948	0.519609	0.934772
MSYG_1747	2465.92	0.193118	0.171633	1.12517	0.260515	0.870761
MSYG_1748	181.442	0.086042	0.163389	0.526609	0.598465	0.959764
MSYG_1749	224.854	0.0570898	0.0929532	0.614178	0.539098	0.942037
MSYG_1750	316.096	0.0631197	0.0825784	0.764361	0.444652	0.91837
MSYG_1751	507.313	-0.0272484	0.0967259	-0.281707	0.778168	0.98553
MSYG_1752	363.14	-0.0780272	0.0971055	-0.80353	0.421668	0.911875
MSYG_1753	618.758	-0.0171769	0.0801449	-0.214323	0.830295	0.99452
MSYG_1754	305.09	-0.125847	0.0961596	-1.30873	0.190624	0.864697
MSYG_1755	788.248	0.0462593	0.0799826	0.578367	0.563017	0.945861
MSYG_1756	494.803	0.0591721	0.139043	0.425567	0.670423	0.973391
MSYG_1757	171.192	0.0489106	0.209361	0.233619	0.815281	0.99205
MSYG_1758	285.168	-0.110139	0.198325	-0.555344	0.578659	0.949595
MSYG_1759	142.193	-0.162193	0.257054	-0.630971	0.52806	0.938639
MSYG_1760	377.304	-0.148606	0.214714	-0.692112	0.488867	0.919944
MSYG_1761	278.939	-0.0497178	0.185065	-0.26865	0.788199	0.986314
MSYG_1762	79.7199	-0.0015387	0.176039	-0.0087407	0.993026	1
MSYG_1763	957.102	0.024609	0.125791	0.195635	0.844896	0.998018
MSYG_1764	711.065	-0.123477	0.107194	-1.1519	0.249361	0.870761
MSYG_1765	206.62	-0.0615688	0.203964	-0.301861	0.762758	0.983996
MSYG_1766	16.539	-0.176742	0.401791	-0.439885	0.660021	0.97329
MSYG_1767	1291.9	-0.00885937	0.10331	-0.0857553	0.931661	1
MSYG_1768	1028.39	0.00280603	0.0647967	0.0433052	0.965458	1
MSYG_1769	87.7308	0.104227	0.224285	0.46471	0.642139	0.968532
MSYG_1770	286.353	0.0157308	0.0873411	0.180107	0.857068	1
MSYG_1771	170.581	0.080261	0.134643	0.596102	0.551107	0.942973
MSYG_1772	144.061	0.25908	0.125926	2.05739	0.0396483	0.713801
MSYG_1773	516.544	-0.0201015	0.0734736	-0.273589	0.784401	0.986204
MSYG_1774	46.2602	0.363051	0.213507	1.70042	0.0890526	0.808662
MSYG_1775	437.084	-0.00745338	0.146269	-0.0509568	0.95936	1
MSYG_1776	206.211	-0.201334	0.103043	-1.95387	0.0507161	0.734632
MSYG_1777	171.515	-0.0269858	0.128005	-0.210818	0.833029	0.99452
MSYG_1778	1800.21	0.00284477	0.114268	0.0248956	0.980138	1
MSYG_1779	371.257	0.239813	0.174639	1.37319	0.169693	0.856493
MSYG_1780	361.992	0.00461897	0.16071	0.028741	0.977071	1
MSYG_1781	261.351	-0.0123389	0.103652	-0.119042	0.905242	1
MSYG_1782	226.938	-0.130964	0.0938713	-1.39515	0.162971	0.856493
MSYG_1783	97.0901	-0.00786691	0.158491	-0.0496364	0.960412	1
MSYG_1784	168.865	-0.19986	0.123745	-1.61509	0.106291	0.808662
MSYG_1785	708.609	0.0186683	0.0779367	0.239532	0.810693	0.990634
MSYG_1786	2436.54	-0.00885133	0.078957	-0.112103	0.910742	1
MSYG_1787	571.966	0.063694	0.068556	0.92908	0.352847	0.886707
MSYG_1788	1205.72	-0.00389119	0.106367	-0.0365826	0.970818	1
MSYG_1789	466.362	0.115299	0.137872	0.836275	0.403	0.904466
MSYG_1790	274.127	-0.090054	0.16092	-0.55962	0.575739	0.947626
MSYG_1791	179.498	-0.116529	0.197253	-0.590761	0.554681	0.944498
MSYG_1792	154.364	-0.0091383	0.219134	-0.0417019	0.966736	1
MSYG_1793	219.01	-0.165034	0.208778	-0.790477	0.429249	0.915864
MSYG_1794	146.637	-0.156694	0.376767	-0.415892	0.677489	0.974361
MSYG_1795	796.595	-0.110134	0.109357	-1.0071	0.313886	0.875001
MSYG_1796	1080.01	0.0833917	0.100938	0.826167	0.40871	0.906387
MSYG_1797	512.197	-0.00205378	0.0785848	-0.0261345	0.97915	1
MSYG_1798	553.662	-0.47696	0.231976	-2.05607	0.0397755	0.713801
MSYG_1799	62.3114	-0.0881032	0.206538	-0.426572	0.669691	0.973391
MSYG_1800	611.472	-0.0106047	0.0743414	-0.142649	0.886567	1
MSYG_1801	191.537	-0.219292	0.179403	-1.22234	0.221579	0.870761
MSYG_1802	582.037	-0.0697777	0.0913338	-0.763985	0.444876	0.91837
MSYG_1803	567.457	0.129588	0.144476	0.896951	0.369745	0.893487
MSYG_1804	365.388	-0.171343	0.131201	-1.30596	0.191567	0.864697
MSYG_1805	528.739	-0.0372815	0.106561	-0.349861	0.726443	0.981252
MSYG_1806	408.328	-0.00597882	0.161195	-0.0370906	0.970413	1
MSYG_1807	183.337	-0.0719561	0.218134	-0.329871	0.741497	0.981403
MSYG_1808	404.147	-0.107287	0.144743	-0.741221	0.45856	0.91845
MSYG_1809	564.464	0.0360939	0.182858	0.197388	0.843524	0.997578
MSYG_1810	1577.83	0.0644338	0.0940616	0.685017	0.493333	0.919944
MSYG_1811	82.7684	-0.0610799	0.221988	-0.275149	0.783202	0.985989
MSYG_1812	176.778	-0.125691	0.201692	-0.623182	0.533165	0.941179
MSYG_1813	105.151	-0.0740471	0.186495	-0.397045	0.691334	0.974361
MSYG_1814	100.104	0.0651048	0.148256	0.439138	0.660562	0.97329
MSYG_1815	32.2667	-0.268066	0.240845	-1.11302	0.2657	0.870761
MSYG_1816	729.421	-0.103914	0.0764377	-1.35946	0.174001	0.856493
MSYG_1817	1226.08	-0.203587	0.113698	-1.79059	0.0733585	0.796542
MSYG_1818	440.629	0.1077	0.109471	0.983827	0.325201	0.878893
MSYG_1819	193.888	-0.0891983	0.119126	-0.748773	0.453994	0.91837
MSYG_1820	267.547	-0.0571373	0.0950123	-0.601367	0.547596	0.942681
MSYG_1821	195.135	-0.199774	0.165891	-1.20425	0.228494	0.870761
MSYG_1822	236.195	-0.222005	0.144494	-1.53644	0.124431	0.822525
MSYG_1823	1550.75	0.0131656	0.0592605	0.222165	0.824185	0.994105
MSYG_1824	283.598	0.214014	0.179727	1.19077	0.233743	0.870761
MSYG_1825	156.231	-0.0839052	0.142404	-0.589204	0.555725	0.944498
MSYG_1826	7.62975	1.65962	0.996897	1.66479	0.0959546	0.808662
MSYG_1827	108.264	0.237062	0.192151	1.23373	0.217305	0.870761
MSYG_1828	135.554	0.200347	0.148923	1.34531	0.178525	0.858531
MSYG_1829	305.946	-0.104796	0.185349	-0.565399	0.571803	0.945861
MSYG_1830	388.976	0.0802281	0.131292	0.611064	0.541157	0.942037
MSYG_1831	292.256	0.0948727	0.132542	0.715795	0.474118	0.91845
MSYG_1832	43.3743	-0.2935	0.238939	-1.22834	0.219318	0.870761
MSYG_1833	395.641	0.0935102	0.124791	0.749332	0.453657	0.91837
MSYG_1834	151.968	0.304241	0.123174	2.47001	0.013511	0.503122
MSYG_1835	823.251	0.0190815	0.127481	0.149681	0.881016	1
MSYG_1836	793.622	-0.0342211	0.0769315	-0.444826	0.656446	0.97329
MSYG_1837	498.8	-0.0801986	0.10754	-0.745759	0.455813	0.91837
MSYG_1838	217.394	-0.196918	0.103231	-1.90756	0.0564483	0.766215
MSYG_1839	661.814	0.0222611	0.104192	0.213654	0.830817	0.99452
MSYG_1840	401.184	-0.133783	0.227163	-0.58893	0.555908	0.944498
MSYG_1841	187.847	-0.112484	0.174385	-0.645032	0.518907	0.934772
MSYG_1842	231.293	-0.0981128	0.175615	-0.558681	0.57638	0.948343
MSYG_1843	604.254	0.0523701	0.0893681	0.586004	0.557873	0.944498
MSYG_1844	255.232	0.124811	0.131088	0.952111	0.341041	0.883502
MSYG_1845	504.026	-0.259649	0.12117	-2.14284	0.0321257	0.680325
MSYG_1846	1198.46	-0.0608409	0.112533	-0.540649	0.58875	0.953392
MSYG_1847	224.799	-0.173966	0.170681	-1.01925	0.308083	0.875001
MSYG_1848	470.206	-0.035544	0.221678	-0.160341	0.872613	1
MSYG_1849	129.025	-0.297543	0.207274	-1.4355	0.151143	0.856493
MSYG_1850	410.873	-0.162351	0.238706	-0.680129	0.496423	0.920649
MSYG_1851	384.635	-0.0188229	0.208914	-0.090099	0.928209	1
MSYG_1852	1133.56	0.0538496	0.0710328	0.758095	0.448394	0.91837
MSYG_1853	202.09	0.040121	0.138154	0.290408	0.771504	0.984912
MSYG_1854	175.004	-0.0387362	0.15191	-0.254994	0.798727	0.987733
MSYG_1855	255.774	-0.124156	0.145315	-0.85439	0.392889	0.901872
MSYG_1856	74.6844	0.025319	0.203176	0.124616	0.900828	1
MSYG_1857	203.374	-0.177462	0.141835	-1.25119	0.210865	0.870761
MSYG_1858	112.565	0.144563	0.140614	1.02809	0.303909	0.875001
MSYG_1859	79.2627	-0.168835	0.152343	-1.10825	0.267752	0.870761
MSYG_1860	1422.32	0.0752439	0.12892	0.583646	0.559459	0.944498
MSYG_1861	157.867	0.159453	0.133094	1.19804	0.2309	0.870761
MSYG_1862	379.188	0.0826593	0.125839	0.656867	0.511267	0.93149
MSYG_1863	464.268	0.00719632	0.0753283	0.0955328	0.923892	1
MSYG_1864	276.483	-0.181458	0.156479	-1.15964	0.246197	0.870761
MSYG_1865	205.926	-0.0560707	0.120565	-0.465066	0.641884	0.968532
MSYG_1866	99.9611	0.225591	0.15877	1.42087	0.155356	0.856493
MSYG_1867	778.365	-0.0874939	0.195536	-0.447458	0.654545	0.97329
MSYG_1868	1354.6	0.0462428	0.0599568	0.771268	0.440548	0.91837
MSYG_1869	316.644	0.0595442	0.0978351	0.608618	0.542778	0.942037
MSYG_1870	615.238	0.0506701	0.136289	0.371785	0.710053	0.976677
MSYG_1871	571.189	-0.00348375	0.0863149	-0.0403609	0.967805	1
MSYG_1872	333.986	-0.0646714	0.103604	-0.624218	0.532485	0.941179
MSYG_1873	99.2572	-0.179672	0.181725	-0.988706	0.322807	0.878579
MSYG_1874	243.139	-0.0570439	0.0965556	-0.590789	0.554662	0.944498
MSYG_1875	833.354	-0.0998714	0.0980721	-1.01835	0.308513	0.875001
MSYG_1876	776.553	-0.0418716	0.155476	-0.269312	0.78769	0.986314
MSYG_1877	872.626	0.0649	0.0708764	0.915678	0.359836	0.887363
MSYG_1878	494.71	-0.0726506	0.0957452	-0.75879	0.447978	0.91837
MSYG_1879	114.98	-0.427834	0.190523	-2.24558	0.0247311	0.614502
MSYG_1880	154.091	0.173853	0.153039	1.136	0.255956	0.870761
MSYG_1881	491.21	-0.00172466	0.137084	-0.012581	0.989962	1
MSYG_1882	0.352194	-3.54688	4.64535	-0.763533	0.445145	0.91837
MSYG_1883	245.223	-0.125771	0.0945178	-1.33066	0.183301	0.858531
MSYG_1884	53.0563	0.259324	0.199835	1.29769	0.194393	0.864697
MSYG_1885	185.31	-0.0298681	0.106581	-0.280237	0.779296	0.98553
MSYG_1886	345.262	-0.0670294	0.0922879	-0.726308	0.46765	0.91845
MSYG_1887	237.005	0.126387	0.229086	0.551702	0.581152	0.949595
MSYG_1888	711.223	0.00226788	0.114529	0.0198017	0.984202	1
MSYG_1889	296.169	-0.0211407	0.120841	-0.174947	0.861121	1
MSYG_1890	414.464	-0.0549095	0.102823	-0.534021	0.593327	0.955494
MSYG_1891	72.2927	-0.128434	0.258375	-0.497085	0.619129	0.960992
MSYG_1892	285.068	-0.266822	0.242876	-1.0986	0.271945	0.870761
MSYG_1893	641.935	-0.238476	0.179517	-1.32843	0.184035	0.858531
MSYG_1894	136.907	-0.0565526	0.12399	-0.456106	0.648314	0.969853
MSYG_1895	109.574	0.093809	0.163038	0.57538	0.565034	0.945861
MSYG_1896	178.279	-0.123444	0.216837	-0.569292	0.569158	0.945861
MSYG_1897	318.757	-0.00828343	0.1425	-0.0581292	0.953646	1
MSYG_1898	836.272	-0.0482046	0.0929524	-0.518594	0.604044	0.960655
MSYG_1899	312.769	-0.362588	0.255456	-1.41938	0.155789	0.856493
MSYG_1900	989.091	-0.0742405	0.0750997	-0.98856	0.322879	0.878579
MSYG_1901	1002.86	-0.0639877	0.103781	-0.616564	0.537523	0.941987
MSYG_1902	762.428	-0.118265	0.0926485	-1.27649	0.201784	0.866353
MSYG_1903	321.101	-0.0182592	0.211384	-0.0863792	0.931165	1
MSYG_1904	153.109	-0.210016	0.1261	-1.66548	0.0958175	0.808662
MSYG_1905	89.3958	-0.136966	0.198354	-0.690515	0.48987	0.919944
MSYG_1906	1370.28	-0.0649601	0.100167	-0.648517	0.516651	0.934046
MSYG_1907	302.092	-0.174605	0.201918	-0.864732	0.387186	0.898675
MSYG_1908	214.562	-0.211013	0.148722	-1.41884	0.155946	0.856493
MSYG_1909	629.829	0.0168917	0.0932556	0.181133	0.856263	1
MSYG_1910	223.791	-0.0602534	0.234241	-0.257228	0.797003	0.987733
MSYG_1911	199.125	0.030846	0.170859	0.180535	0.856733	1
MSYG_1912	245.49	0.0200391	0.120805	0.165879	0.868252	1
MSYG_1913	288.742	-0.111774	0.110971	-1.00723	0.313823	0.875001
MSYG_1914	167.467	-0.132666	0.110223	-1.20362	0.228738	0.870761
MSYG_1915	522.307	-0.17285	0.0970935	-1.78024	0.0750369	0.796542
MSYG_1916	156.667	0.174817	0.12895	1.3557	0.175195	0.856493
MSYG_1917	122.558	-0.171771	0.139083	-1.23503	0.216819	0.870761
MSYG_1918	277.7	-0.054341	0.119337	-0.455358	0.648852	0.97003
MSYG_1919	2048.89	-0.0847068	0.0721978	-1.17326	0.240691	0.870761
MSYG_1920	524.746	0.177775	0.166327	1.06883	0.285145	0.870761
MSYG_1921	149.395	0.204895	0.124552	1.64506	0.0999577	0.808662
MSYG_1922	158.388	0.216781	0.256021	0.846729	0.397146	0.904399
MSYG_1923	434.77	-0.0468601	0.0899678	-0.520853	0.602469	0.960655
MSYG_1924	299.076	0.0235315	0.161735	0.145494	0.88432	1
MSYG_1925	188.573	-0.687419	0.338647	-2.0299	0.0423669	0.727223
MSYG_1926	4556.37	-0.215191	0.152544	-1.41068	0.158338	0.856493
MSYG_1927	576.465	-0.028388	0.107923	-0.263039	0.792521	0.986546
MSYG_1928	394.715	-0.0690832	0.0844334	-0.818198	0.413244	0.907247
MSYG_1929	424.448	0.0382641	0.103763	0.368763	0.712304	0.976677
MSYG_1930	506.383	-0.00498147	0.139834	-0.0356243	0.971582	1
MSYG_1931	738.727	-0.0104305	0.109985	-0.094836	0.924445	1
MSYG_1932	125.642	0.284576	0.149909	1.89832	0.0576534	0.766215
MSYG_1933	632.457	-0.144848	0.0937286	-1.5454	0.122249	0.821926
MSYG_1934	501.571	-0.00743124	0.0745167	-0.0997258	0.920562	1
MSYG_1935	349.269	0.228923	0.183982	1.24427	0.213401	0.870761
MSYG_1936	299.13	-0.0878303	0.0975457	-0.900401	0.367907	0.892005
MSYG_1937	167.435	0.255372	0.192203	1.32866	0.183961	0.858531
MSYG_1938	332.842	-0.0192898	0.155519	-0.124035	0.901288	1
MSYG_1939	188.755	-0.126146	0.111029	-1.13615	0.255893	0.870761
MSYG_1940	108.225	-0.239783	0.178456	-1.34365	0.179061	0.858531
MSYG_1941	222.906	0.0171816	0.169099	0.101607	0.919069	1
MSYG_1942	605.648	0.0799946	0.103707	0.771353	0.440498	0.91837
MSYG_1943	159.089	0.0255024	0.144996	0.175884	0.860385	1
MSYG_1944	560.022	0.116677	0.0721943	1.61615	0.106061	0.808662
MSYG_1945	376.531	-0.141909	0.0781754	-1.81526	0.0694841	0.782752
MSYG_1946	149.917	-0.228764	0.193308	-1.18342	0.236643	0.870761
MSYG_1947	472.952	0.113031	0.0890659	1.26907	0.204417	0.868303
MSYG_1948	591.06	-0.00970776	0.114698	-0.0846377	0.932549	1
MSYG_1949	375.438	0.0846774	0.084564	1.00134	0.316662	0.875001
MSYG_1950	828.818	0.0894496	0.123128	0.726479	0.467545	0.91845
MSYG_1951	1001.45	-0.0796806	0.0723374	-1.10151	0.270673	0.870761
MSYG_1952	247.797	-0.0432986	0.129086	-0.335425	0.737304	0.981403
MSYG_1953	148.556	0.0625079	0.254306	0.245798	0.805839	0.989385
MSYG_1954	119.062	0.231381	0.154893	1.49382	0.135224	0.840384
MSYG_1955	378.578	0.213327	0.134823	1.58227	0.113588	0.809749
MSYG_1956	242.377	-0.0643258	0.205379	-0.313206	0.754124	0.982994
MSYG_1957	113.813	0.476193	0.283147	1.68179	0.0926104	0.808662
MSYG_1958	437.666	-0.0333381	0.138569	-0.240588	0.809874	0.990417
MSYG_1959	530.896	0.176749	0.127253	1.38896	0.164846	0.856493
MSYG_1960	244.084	0.290064	0.174986	1.65764	0.0973896	0.808662
MSYG_1961	3116.81	-0.021359	0.116698	-0.183028	0.854776	1
MSYG_1962	789.14	-0.00561468	0.0806813	-0.0695909	0.944519	1
MSYG_1963	500.071	0.0435196	0.126874	0.343014	0.731588	0.981293
MSYG_1964	207.809	-0.131461	0.116996	-1.12363	0.261169	0.870761
MSYG_1965	99.3021	0.249811	0.18693	1.33639	0.181421	0.858531
MSYG_1966	235.236	-0.094904	0.0967946	-0.980468	0.326855	0.879338
MSYG_1967	399.673	-0.0891724	0.0781908	-1.14045	0.2541	0.870761
MSYG_1968	378.492	-0.097979	0.08217	-1.19239	0.233107	0.870761
MSYG_1969	212.151	0.00797431	0.234927	0.0339438	0.972922	1
MSYG_1970	750.675	-0.128442	0.0633178	-2.02854	0.0425055	0.727223
MSYG_1971	765.356	-0.0938997	0.068641	-1.36798	0.171317	0.856493
MSYG_1972	649.935	-0.0562074	0.084625	-0.664194	0.506566	0.928137
MSYG_1973	428.388	-0.135666	0.0834926	-1.62488	0.104187	0.808662
MSYG_1974	951.502	-0.0169753	0.0792868	-0.2141	0.830469	0.99452
MSYG_1975	535.03	0.0241796	0.069661	0.347104	0.728514	0.981273
MSYG_1976	1076.13	-0.172598	0.0901531	-1.9145	0.0555564	0.762197
MSYG_1977	88.8831	0.0868088	0.244935	0.354416	0.723027	0.98077
MSYG_1978	189.826	0.0164929	0.254915	0.0646996	0.948413	1
MSYG_1979	317.012	0.236048	0.128454	1.83761	0.0661204	0.778975
MSYG_1980	106.075	-0.259598	0.173368	-1.49738	0.134294	0.83785
MSYG_1981	250.429	-0.161632	0.161082	-1.00341	0.315661	0.875001
MSYG_1982	383.697	0.124638	0.117078	1.06457	0.287071	0.870761
MSYG_1983	213.151	-0.119468	0.10998	-1.08627	0.27736	0.870761
MSYG_1984	321.015	-0.112409	0.110752	-1.01496	0.310125	0.875001
MSYG_1985	146.315	-0.216519	0.148175	-1.46124	0.143951	0.855034
MSYG_1986	180.915	0.0243614	0.143827	0.16938	0.865498	1
MSYG_1987	756.084	0.236911	0.118723	1.99549	0.0459896	0.728477
MSYG_1988	284.326	-0.165604	0.17556	-0.943289	0.345533	0.886707
MSYG_1989	417.926	-0.0755135	0.155886	-0.484416	0.628091	0.963065
MSYG_1990	291.207	-0.0662692	0.096605	-0.685981	0.492725	0.919944
MSYG_1991	275.839	0.108178	0.0936949	1.15458	0.248263	0.870761
MSYG_1992	405.666	-0.00592797	0.147301	-0.0402438	0.967899	1
MSYG_1993	780.668	0.0735103	0.0863348	0.851457	0.394516	0.902105
MSYG_1994	536.947	0.027609	0.102117	0.270365	0.786879	0.986314
MSYG_1995	109.102	-0.030304	0.158682	-0.190973	0.848547	0.999424
MSYG_1996	909.002	-0.0311617	0.140784	-0.221345	0.824824	0.994105
MSYG_1997	345.148	0.0440907	0.140746	0.313263	0.75408	0.982994
MSYG_1998	278.189	0.136136	0.176207	0.772594	0.439763	0.91837
MSYG_1999	157.704	-0.0827421	0.114261	-0.724153	0.468972	0.91845
MSYG_2000	539.894	-0.0506901	0.0707237	-0.716734	0.473538	0.91845
[truncated: 2,632 more rows]

## Sheet: Table S7 pH7.5rim101 v pH7.5WT
Comparison of transcript levels for rim101/WT strains at pH7.5
Gene ID	baseMean	log2FoldChange	lfcSE	stat	pvalue	padj
MSYG_0001	1061.19	0.197713	1.18774	0.166462	0.867793	0.929286
MSYG_0002	106.623	-0.0167094	1.07567	-0.015534	0.987606	0.997517
MSYG_0003	178.166	0.211156	0.140216	1.50593	0.132084	0.279449
MSYG_0004	456.629	0.313433	0.123893	2.52987	0.0114105	0.0424683
MSYG_0005	83.8416	0.190261	0.197744	0.962157	0.335971	0.535287
MSYG_0006	314.485	0.055909	0.102563	0.545118	0.585672	0.751931
MSYG_0007	202.238	-0.23503	0.106879	-2.19904	0.0278752	0.0860987
MSYG_0008	130.053	0.0721528	0.175523	0.411073	0.681019	0.815391
MSYG_0009	375.47	-0.022676	0.10492	-0.216127	0.828889	0.909852
MSYG_0010	90.3427	-0.0221196	0.154334	-0.143323	0.886035	0.939826
MSYG_0011	348.888	-0.00975557	0.093776	-0.10403	0.917145	0.956177
MSYG_0012	112.063	0.222254	0.162595	1.36692	0.171652	0.338335
MSYG_0013	125.47	0.408379	0.150027	2.72204	0.00648812	0.0270875
MSYG_0014	65.9175	0.107601	0.196973	0.546273	0.584878	0.751931
MSYG_0015	478.067	-0.047562	0.0970707	-0.489973	0.624153	0.777881
MSYG_0016	224.252	0.119517	0.101359	1.17915	0.23834	0.422318
MSYG_0017	356.721	-0.188169	0.100227	-1.87742	0.0604612	0.155606
MSYG_0018	75.1525	-0.131307	0.189926	-0.69136	0.48934	0.67618
MSYG_0019	433.832	-0.469804	0.101131	-4.64549	3.39268e-06	4.40002e-05
MSYG_0020	306.32	0.138113	0.0961736	1.43608	0.150981	0.308627
MSYG_0021	384.136	-0.0622844	0.121252	-0.513678	0.607477	0.766799
MSYG_0022	867.194	0.136151	0.0686486	1.9833	0.0473337	0.129295
MSYG_0023	85.7531	0.31266	0.175115	1.78545	0.0741883	0.181742
MSYG_0024	571.002	-0.0323723	0.0998956	-0.324062	0.745891	0.856942
MSYG_0025	140.549	-0.0741532	0.172384	-0.430163	0.667077	0.807577
MSYG_0026	269.211	0.0337683	0.0893376	0.377985	0.705441	0.832567
MSYG_0027	87.7013	-0.129777	0.150675	-0.861303	0.389071	0.583922
MSYG_0028	506.272	0.337592	0.124142	2.7194	0.00654009	0.0272553
MSYG_0029	410.467	1.15613	0.232315	4.97654	6.47293e-07	1.02988e-05
MSYG_0030	300.535	0.137199	0.176025	0.779425	0.435729	0.625947
MSYG_0031	541.749	-0.144601	0.101732	-1.42138	0.155205	0.31498
MSYG_0032	132.775	-0.173363	0.124989	-1.38703	0.165434	0.329444
MSYG_0033	934.134	0.0286963	0.0907311	0.316279	0.751791	0.859938
MSYG_0034	235.346	-1.69061	0.187871	-8.99876	2.28276e-19	3.20831e-17
MSYG_0035	105.992	0.409737	0.228497	1.79318	0.0729442	0.179644
MSYG_0036	103.531	-0.112493	0.194221	-0.579203	0.562452	0.735188
MSYG_0037	221.99	-0.0382664	0.201394	-0.190007	0.849303	0.920261
MSYG_0038	777.428	0.799479	0.194614	4.10803	3.99046e-05	0.000378021
MSYG_0039	370.411	0.30934	0.192423	1.6076	0.107922	0.24023
MSYG_0040	862.964	-0.318345	0.150874	-2.11	0.0348582	0.102472
MSYG_0041	576.53	-0.563039	0.154292	-3.64919	0.000263071	0.00185423
MSYG_0042	223.993	0.982091	0.350906	2.79873	0.00513047	0.0224307
MSYG_0043	720.674	0.115807	0.125492	0.922822	0.3561	0.554252
MSYG_0044	168.649	-0.283566	0.148583	-1.90847	0.056331	0.147352
MSYG_0045	704.654	-0.862759	0.247281	-3.48898	0.000484869	0.00311365
MSYG_0046	232.572	-0.132358	0.176986	-0.747842	0.454556	0.644488
MSYG_0047	62.8974	-0.322191	0.193557	-1.66458	0.0959972	0.221569
MSYG_0048	334.641	-0.502855	0.158361	-3.17538	0.00149642	0.00812241
MSYG_0049	406.411	-0.544025	0.224802	-2.42002	0.0155196	0.0538245
MSYG_0050	409.176	-0.133103	0.0940134	-1.41579	0.156838	0.316846
MSYG_0051	181.83	-0.408688	0.122185	-3.34483	0.000823324	0.00488329
MSYG_0052	300.415	-0.136191	0.115975	-1.17432	0.240268	0.424596
MSYG_0053	669.853	-0.314381	0.192207	-1.63563	0.101916	0.230181
MSYG_0054	335.256	0.218101	0.131638	1.65682	0.0975555	0.223878
MSYG_0055	371.17	0.345337	0.147345	2.34374	0.0190917	0.0636389
MSYG_0056	791.8	0.488726	0.104374	4.68243	2.83489e-06	3.80451e-05
MSYG_0057	531.575	-0.0104399	0.189382	-0.0551261	0.956038	0.977573
MSYG_0058	372.646	0.424592	0.130349	3.25734	0.00112463	0.00635067
MSYG_0059	612.75	-0.0182009	0.0779314	-0.23355	0.815334	0.90203
MSYG_0060	209.518	0.0804813	0.114208	0.704691	0.481003	0.66857
MSYG_0061	342.127	0.479672	0.115814	4.14175	3.44665e-05	0.000333153
MSYG_0062	288.965	0.729726	0.162302	4.4961	6.92101e-06	8.2376e-05
MSYG_0063	323.893	0.452497	0.0925295	4.8903	1.00681e-06	1.51841e-05
MSYG_0064	818.684	-0.140307	0.0754107	-1.86057	0.0628047	0.160212
MSYG_0065	436.886	0.0727549	0.0763633	0.952747	0.340718	0.540804
MSYG_0066	331.554	-0.200139	0.0972767	-2.05742	0.0396457	0.113589
MSYG_0067	68.4087	-0.329048	0.183426	-1.7939	0.072829	0.179456
MSYG_0068	78.7169	-0.230511	0.15905	-1.4493	0.147253	0.303959
MSYG_0069	1.04875	-1.84413	2.75149	-0.670229	0.502712	0.686797
MSYG_0070	874.572	-0.412466	0.163829	-2.51766	0.0118139	0.0434746
MSYG_0071	550.271	-0.178908	0.183208	-0.976532	0.328801	0.528043
MSYG_0072	436.918	-0.850807	0.226781	-3.75167	0.000175659	0.0013203
MSYG_0073	839.804	-0.0179618	0.0603518	-0.297618	0.765995	0.868898
MSYG_0074	495.377	0.100924	0.0811453	1.24374	0.213595	0.392367
MSYG_0075	1252.91	-0.174664	0.154493	-1.13057	0.258237	0.448012
MSYG_0076	119.805	-1.2299	0.264412	-4.65145	3.29605e-06	4.2988e-05
MSYG_0077	244.759	-0.253585	0.15252	-1.66264	0.0963854	0.222258
MSYG_0078	84.6799	-0.194307	0.15935	-1.21937	0.222703	0.403883
MSYG_0079	429.678	0.0932402	0.0743099	1.25475	0.20957	0.387658
MSYG_0080	350.465	1.23737	0.180943	6.83844	8.0059e-12	3.59877e-10
MSYG_0081	520.795	-0.11652	0.144711	-0.805191	0.42071	0.612928
MSYG_0082	154.879	0.0232861	0.119379	0.19506	0.845346	0.917691
MSYG_0083	539.748	-0.462717	0.0721347	-6.41462	1.41174e-10	4.80616e-09
MSYG_0084	202.085	-0.055351	0.125732	-0.44023	0.659771	0.803085
MSYG_0085	986.114	0.422682	0.124485	3.39545	0.000685147	0.00417949
MSYG_0086	171.244	-0.980503	0.224465	-4.36819	1.25283e-05	0.000137455
MSYG_0087	112.133	-0.600252	0.157506	-3.81098	0.000138414	0.00108804
MSYG_0088	136.917	-0.549123	0.293437	-1.87135	0.061297	0.157303
MSYG_0089	294.297	-0.408086	0.207758	-1.96424	0.0495022	0.133719
MSYG_0090	211.533	-0.370241	0.151264	-2.44764	0.0143795	0.050552
MSYG_0091	369.877	-0.0882091	0.118057	-0.747176	0.454957	0.644766
MSYG_0092	341.96	0.188968	0.114231	1.65426	0.0980745	0.224683
MSYG_0093	142.268	0.244243	0.127335	1.91811	0.0550966	0.145024
MSYG_0094	98.5261	-0.0799254	0.1804	-0.443046	0.657733	0.801817
MSYG_0095	428.334	0.2601	0.0934317	2.78386	0.0053717	0.0232656
MSYG_0096	759.303	0.0483325	0.0886637	0.545121	0.58567	0.751931
MSYG_0097	220.991	0.0527232	0.133497	0.394939	0.692888	0.825092
MSYG_0098	417.102	0.298252	0.118475	2.51742	0.0118217	0.0434746
MSYG_0099	332.766	0.275372	0.204855	1.34423	0.178875	0.348301
MSYG_0100	236.991	-0.0422105	0.197113	-0.214143	0.830435	0.910686
MSYG_0101	532.055	0.30022	0.124877	2.40412	0.0162113	0.0557137
MSYG_0102	224.87	0.341951	0.17654	1.93696	0.0527503	0.140364
MSYG_0103	131.88	0.0245614	0.191637	0.128167	0.898017	0.946034
MSYG_0104	312.519	0.140681	0.20627	0.682025	0.495223	0.680311
MSYG_0105	246.064	0.217417	0.245418	0.885904	0.375669	0.571104
MSYG_0106	266.311	-0.0299387	0.198059	-0.151161	0.879849	0.937027
MSYG_0107	116.116	0.104449	0.259501	0.402497	0.687318	0.821022
MSYG_0108	295.988	0.188116	0.267081	0.70434	0.481221	0.66857
MSYG_0109	157.373	0.299546	0.149842	1.99909	0.0455989	0.125373
MSYG_0110	225.546	-0.180911	0.0936394	-1.932	0.0533593	0.141578
MSYG_0111	857.612	0.0778287	0.0630889	1.23363	0.217339	0.396954
MSYG_0112	163.378	-0.421597	0.152804	-2.75907	0.00579655	0.0247812
MSYG_0113	355.129	0.0376398	0.089798	0.419161	0.675099	0.812928
MSYG_0114	676.669	0.0430068	0.0651508	0.660112	0.509182	0.692571
MSYG_0115	463.131	0.126423	0.12711	0.994599	0.319931	0.519931
MSYG_0116	3086.59	-0.452814	0.0937751	-4.82872	1.37414e-06	2.00072e-05
MSYG_0117	657.886	0.215597	0.0840695	2.56451	0.0103321	0.0393726
MSYG_0118	190.367	-0.377196	0.227354	-1.65907	0.0971011	0.223116
MSYG_0119	762.173	-0.633883	0.118466	-5.35074	8.75934e-08	1.74809e-06
MSYG_0120	66.5177	-0.448182	0.191559	-2.33966	0.0193015	0.0641995
MSYG_0121	432.014	-0.549691	0.16831	-3.26595	0.00109099	0.00618271
MSYG_0122	532.884	0.0233418	0.075565	0.308897	0.7574	0.863097
MSYG_0123	506.902	-0.092069	0.0661891	-1.391	0.164226	0.327885
MSYG_0124	426.656	-0.2254	0.162081	-1.39066	0.164328	0.327948
MSYG_0125	576.925	0.124023	0.116844	1.06145	0.288487	0.482848
MSYG_0126	112.226	-0.280084	0.237401	-1.1798	0.238082	0.422182
MSYG_0127	394.453	-1.20383	0.21286	-5.65548	1.55407e-08	3.5445e-07
MSYG_0128	247.825	-0.22574	0.114177	-1.97711	0.048029	0.130885
MSYG_0129	366.106	0.122009	0.20962	0.582048	0.560534	0.733335
MSYG_0130	800.279	-0.241572	0.14385	-1.67932	0.0930889	0.216584
MSYG_0131	240.749	0.216508	0.105367	2.05479	0.0398993	0.114245
MSYG_0132	231.243	0.218061	0.107411	2.03016	0.0423401	0.119315
MSYG_0133	732.222	-0.279644	0.121586	-2.29997	0.0214499	0.0696934
MSYG_0134	179.298	-0.0105253	0.119127	-0.0883533	0.929596	0.963948
MSYG_0135	208.834	0.0651739	0.132617	0.491443	0.623113	0.777881
MSYG_0136	358.175	0.371681	0.148225	2.50755	0.0121571	0.0443209
MSYG_0137	183.604	-0.167104	0.174072	-0.959971	0.33707	0.536669
MSYG_0138	639.01	0.187948	0.112494	1.67074	0.0947731	0.2194
MSYG_0139	727.27	-0.0985781	0.116697	-0.844732	0.39826	0.592105
MSYG_0140	438.9	0.0883891	0.0827067	1.06871	0.285202	0.479306
MSYG_0141	557.172	-0.0169619	0.119561	-0.141868	0.887184	0.940399
MSYG_0142	155.56	0.0894176	0.305189	0.292991	0.769529	0.870622
MSYG_0143	225.843	0.0213833	0.195837	0.109189	0.913053	0.953843
MSYG_0144	734.988	-0.0097365	0.157003	-0.0620148	0.950551	0.974988
MSYG_0145	302.119	0.14021	0.138816	1.01004	0.312478	0.511408
MSYG_0146	752.789	0.155739	0.0633778	2.45731	0.0139983	0.0494372
MSYG_0147	1005.82	0.0898258	0.0753938	1.19142	0.233488	0.416911
MSYG_0148	143.6	0.230769	0.142849	1.61547	0.106209	0.237496
MSYG_0149	275.666	-0.168726	0.119933	-1.40684	0.159476	0.320336
MSYG_0150	460.499	-0.0685709	0.0958833	-0.71515	0.474516	0.663349
MSYG_0151	225.361	-0.165318	0.102037	-1.62018	0.105193	0.235515
MSYG_0152	1140.89	0.0355585	0.0740168	0.480411	0.630935	0.783448
MSYG_0153	220.074	0.169061	0.138396	1.22158	0.221868	0.403063
MSYG_0154	394.452	-0.129135	0.148913	-0.867183	0.385842	0.580769
MSYG_0155	436.805	0.240059	0.188059	1.27651	0.201775	0.377615
MSYG_0156	383.961	0.0534223	0.091416	0.584387	0.55896	0.731752
MSYG_0157	215.955	0.240434	0.144782	1.66066	0.0967827	0.222605
MSYG_0158	126.928	-0.0363945	0.289673	-0.12564	0.900017	0.946848
MSYG_0159	1050.52	-0.575291	0.136316	-4.22027	2.44007e-05	0.000248844
MSYG_0160	1244.82	-0.0195322	0.0617695	-0.316211	0.751842	0.859938
MSYG_0161	442.897	-0.25807	0.111145	-2.32193	0.0202369	0.0666883
MSYG_0162	941.415	0.3804	0.149605	2.54269	0.0110001	0.0413459
MSYG_0163	410.497	0.44016	0.0798295	5.51375	3.51272e-08	7.39269e-07
MSYG_0164	253.073	0.371747	0.097136	3.82708	0.000129672	0.00103014
MSYG_0165	256.852	0.0909081	0.12334	0.737055	0.461089	0.650668
MSYG_0166	102.05	-0.0506275	0.18124	-0.27934	0.779984	0.877369
MSYG_0167	335.367	-1.11343	0.199363	-5.58491	2.33819e-08	5.15514e-07
MSYG_0168	292.781	0.296826	0.17257	1.72004	0.0854251	0.202984
MSYG_0169	341.581	0.260923	0.125647	2.07664	0.037835	0.109348
MSYG_0170	303.608	0.218783	0.175209	1.2487	0.211776	0.390024
MSYG_0171	262.769	-0.12652	0.124753	-1.01417	0.310504	0.509093
MSYG_0172	191.971	-0.0916007	0.115613	-0.792302	0.428184	0.618498
MSYG_0173	655.998	0.341387	0.128803	2.65046	0.00803817	0.0321142
MSYG_0174	480.746	-0.0936312	0.136862	-0.684129	0.493894	0.679909
MSYG_0175	460.47	0.114086	0.104423	1.09253	0.274599	0.467712
MSYG_0176	134.369	-0.0430252	0.166771	-0.25799	0.796415	0.88853
MSYG_0177	617.623	0.210266	0.0726705	2.89341	0.00381084	0.0174695
MSYG_0178	375.577	-0.337939	0.154023	-2.19409	0.0282289	0.0870172
MSYG_0179	675.989	-0.136732	0.116479	-1.17388	0.240443	0.424743
MSYG_0180	508.627	0.0115365	0.103685	0.111265	0.911407	0.952988
MSYG_0181	851.63	0.124452	0.0699855	1.77825	0.0753628	0.184521
MSYG_0182	326.792	0.128537	0.0889208	1.44553	0.14831	0.30587
MSYG_0183	1091.71	0.0222197	0.074416	0.298588	0.765255	0.868898
MSYG_0184	78.7451	-0.312688	0.165186	-1.89294	0.0583655	0.151731
MSYG_0185	153.267	0.044873	0.121884	0.36816	0.712754	0.836727
MSYG_0186	327.821	-0.208527	0.0877226	-2.37712	0.0174485	0.0591078
MSYG_0187	289.986	-0.141509	0.0876399	-1.61466	0.106384	0.237496
MSYG_0188	139.831	-0.136168	0.128953	-1.05596	0.290988	0.48533
MSYG_0189	66.3493	-0.121315	0.201427	-0.60228	0.546988	0.723794
MSYG_0190	199.009	-0.248566	0.157613	-1.57707	0.11478	0.251983
MSYG_0191	269.541	-0.0564636	0.090836	-0.621599	0.534206	0.713685
MSYG_0192	105.645	-0.58573	0.228209	-2.56664	0.0102691	0.0391968
MSYG_0193	118.279	-0.797874	0.156838	-5.08723	3.63324e-07	6.0949e-06
MSYG_0194	445.324	-0.498214	0.149433	-3.33402	0.000855994	0.00503656
MSYG_0195	348.198	-0.0349974	0.0812384	-0.430799	0.666615	0.807542
MSYG_0196	351.744	-0.0020509	0.0799598	-0.0256491	0.979537	0.992398
MSYG_0197	480.039	-0.0826731	0.0709673	-1.16495	0.244041	0.429623
MSYG_0198	619.924	0.109668	0.116372	0.942393	0.345992	0.546179
MSYG_0199	316.108	0.0746284	0.105939	0.70445	0.481152	0.66857
MSYG_0200	325.482	0.105145	0.129856	0.809707	0.418109	0.610099
MSYG_0201	910.495	-0.371883	0.0860339	-4.32252	1.5426e-05	0.000164948
MSYG_0202	293.129	-0.8355	0.108077	-7.73059	1.0705e-14	7.50971e-13
MSYG_0203	172.587	-0.271989	0.140545	-1.93525	0.0529602	0.14068
MSYG_0204	224.191	-0.299859	0.0980588	-3.05795	0.00222853	0.0112643
MSYG_0205	185.69	-0.46614	0.147336	-3.1638	0.00155725	0.00835467
MSYG_0206	179.697	-0.550831	0.16524	-3.33353	0.000857522	0.00503656
MSYG_0207	363.574	-0.220294	0.117559	-1.8739	0.0609437	0.156654
MSYG_0208	590.284	-0.360145	0.129658	-2.77766	0.00547522	0.023669
MSYG_0209	459.66	-0.103193	0.122916	-0.839541	0.401166	0.594716
MSYG_0210	422.768	-0.382657	0.101035	-3.78736	0.000152258	0.00117025
MSYG_0211	215.848	-0.163631	0.153484	-1.06611	0.286376	0.480754
MSYG_0212	566.472	0.0410192	0.104669	0.391893	0.695137	0.825676
MSYG_0213	156.176	1.04164	0.265953	3.91663	8.97955e-05	0.000751814
MSYG_0214	171.389	-0.0793205	0.105543	-0.751548	0.452323	0.642213
MSYG_0215	212.728	0.189408	0.126668	1.49531	0.134833	0.283892
MSYG_0216	1708.95	0.158987	0.235776	0.674313	0.500112	0.685065
MSYG_0217	202.302	-0.510473	0.27655	-1.84586	0.0649124	0.164391
MSYG_0218	116.699	-0.25353	0.211321	-1.19974	0.230242	0.413623
MSYG_0219	1424.73	0.342009	0.18999	1.80015	0.0718377	0.177866
MSYG_0220	1929.5	-0.0770707	0.0985341	-0.782173	0.434113	0.6244
MSYG_0221	376.296	-0.385666	0.170483	-2.2622	0.0236851	0.0756472
MSYG_0222	291.613	-0.100566	0.157564	-0.638256	0.523307	0.704745
MSYG_0223	256.731	-0.282203	0.162175	-1.74012	0.0818384	0.19582
MSYG_0224	22.657	-1.9249	0.516976	-3.72339	0.000196568	0.00144922
MSYG_0225	122.331	0.232077	0.175356	1.32346	0.185682	0.357765
MSYG_0226	354.967	0.0658463	0.117194	0.56186	0.574212	0.744706
MSYG_0227	234.403	-0.0481757	0.128545	-0.374778	0.707826	0.834751
MSYG_0228	348.952	0.527133	0.106555	4.94704	7.53502e-07	1.17862e-05
MSYG_0229	155.807	0.132048	0.15413	0.85673	0.391594	0.585817
MSYG_0230	385.576	0.390576	0.0969443	4.02887	5.60463e-05	0.000500954
MSYG_0231	419.706	0.116108	0.0915564	1.26816	0.204742	0.381624
MSYG_0232	436.381	0.23741	0.0923262	2.57142	0.0101282	0.0387549
MSYG_0233	865.728	0.0889745	0.0632045	1.40772	0.159213	0.320085
MSYG_0234	389.2	0.405266	0.100677	4.02539	5.68804e-05	0.00050743
MSYG_0235	1501.53	-0.305258	0.0709307	-4.30361	1.68039e-05	0.000178036
MSYG_0236	448.309	0.00531024	0.0733454	0.0724004	0.942283	0.970487
MSYG_0237	866.803	0.365668	0.153223	2.38651	0.0170094	0.0578965
MSYG_0238	313.661	0.306454	0.147877	2.07236	0.038232	0.110289
MSYG_0239	144.996	0.194592	0.138876	1.40119	0.161156	0.32301
MSYG_0240	210.691	0.492503	0.146468	3.36252	0.000772339	0.00463804
MSYG_0241	168.669	0.28294	0.162547	1.74066	0.0817426	0.195786
MSYG_0242	137.128	0.277516	0.211491	1.31218	0.189458	0.362475
MSYG_0243	555.395	0.382681	0.10021	3.81879	0.000134109	0.0010596
MSYG_0244	226.66	0.0396691	0.0953366	0.416095	0.67734	0.814375
MSYG_0245	108.624	0.48244	0.144421	3.34051	0.000836236	0.00494479
MSYG_0246	968.165	-0.349823	0.0767005	-4.5609	5.09352e-06	6.32251e-05
MSYG_0247	337.389	0.436656	0.0997925	4.37564	1.21077e-05	0.000133473
MSYG_0248	646.193	0.281302	0.0635622	4.42561	9.61686e-06	0.000108866
MSYG_0249	136.765	0.0374069	0.165221	0.226405	0.820887	0.90523
MSYG_0250	64.0902	-0.0544968	0.182404	-0.29877	0.765115	0.868898
MSYG_0251	240.284	0.382355	0.172298	2.21915	0.0264762	0.0828277
MSYG_0252	212.237	-0.292749	0.201691	-1.45147	0.146648	0.303135
MSYG_0253	416.382	0.0377058	0.135443	0.278388	0.780714	0.877782
MSYG_0254	133.486	-0.0283225	0.25203	-0.112378	0.910524	0.952988
MSYG_0255	420.324	0.130908	0.0744076	1.75934	0.0785199	0.19014
MSYG_0256	346.017	0.393232	0.117331	3.35147	0.000803851	0.00478384
MSYG_0257	213.353	-0.0266918	0.107196	-0.249	0.803361	0.894819
MSYG_0258	394.292	0.25239	0.185948	1.35731	0.174682	0.343125
MSYG_0259	247.767	0.859085	0.119564	7.18517	6.71249e-13	3.53169e-11
MSYG_0260	268.745	0.18645	0.100328	1.8584	0.0631117	0.160819
MSYG_0261	111.094	-0.190478	0.193213	-0.985845	0.324209	0.52383
MSYG_0262	193.99	-0.0738676	0.175883	-0.419981	0.674499	0.812562
MSYG_0263	73.2873	0.0923312	0.234985	0.392924	0.694376	0.825125
MSYG_0264	330.691	0.0582946	0.0916023	0.636388	0.524523	0.706177
MSYG_0265	187.516	0.134858	0.163337	0.825643	0.409007	0.601938
MSYG_0266	230.593	-0.425257	0.131866	-3.22491	0.00126012	0.00700403
MSYG_0267	138.021	0.310171	0.155148	1.9992	0.0455868	0.125373
MSYG_0268	319.365	0.432388	0.11757	3.6777	0.000235343	0.00168414
MSYG_0269	136.306	-1.17561	0.180884	-6.49922	8.07384e-11	2.92046e-09
MSYG_0270	641.68	-1.25563	0.196393	-6.39345	1.62182e-10	5.40219e-09
MSYG_0271	309.7	-0.182587	0.131526	-1.38822	0.165071	0.329147
MSYG_0272	339.68	-0.148647	0.100988	-1.47193	0.141039	0.294282
MSYG_0273	257.157	-0.211097	0.0906082	-2.32978	0.0198177	0.0654932
MSYG_0274	272.35	0.0628242	0.155373	0.404345	0.685959	0.820281
MSYG_0275	539.041	0.150441	0.0862225	1.7448	0.0810202	0.194566
MSYG_0276	231.153	-0.323523	0.108606	-2.97886	0.00289325	0.0139831
MSYG_0277	462.489	0.0771045	0.107049	0.72027	0.471359	0.660597
MSYG_0278	96.6291	-0.703577	0.181556	-3.87526	0.00010651	0.000871271
MSYG_0279	1233.07	-0.178248	0.0783168	-2.27599	0.0228469	0.0735101
MSYG_0280	625.763	0.199846	0.122033	1.63764	0.101496	0.229456
MSYG_0281	206.962	-0.404266	0.16817	-2.40391	0.0162207	0.0557137
MSYG_0282	466.425	-0.111841	0.120984	-0.924421	0.355267	0.553928
MSYG_0283	144.426	-0.186046	0.141699	-1.31296	0.189195	0.362199
MSYG_0284	529.05	-0.135833	0.123603	-1.09895	0.27179	0.464693
MSYG_0285	830.891	0.252227	0.0879087	2.86919	0.00411529	0.0185168
MSYG_0286	271.322	0.076673	0.188933	0.405822	0.684874	0.819371
MSYG_0287	365.596	-0.169341	0.0778407	-2.17548	0.0295939	0.0904622
MSYG_0288	155.237	-0.61171	0.150039	-4.07701	4.56178e-05	0.000422421
MSYG_0289	125.074	-0.709539	0.209491	-3.38697	0.000706699	0.00430528
MSYG_0290	314.421	0.113243	0.117064	0.967362	0.333363	0.532113
MSYG_0291	111.036	0.0852604	0.24236	0.351793	0.724994	0.845726
MSYG_0292	140.983	-0.269463	0.187629	-1.43615	0.15096	0.308627
MSYG_0293	228.383	-0.533181	0.140918	-3.78362	0.000154562	0.00118481
MSYG_0294	514.39	-0.558798	0.0843662	-6.62348	3.50848e-11	1.37663e-09
MSYG_0295	137.198	-0.207839	0.129549	-1.60432	0.108643	0.241486
MSYG_0296	439.294	0.408276	0.0808615	5.04908	4.43949e-07	7.28895e-06
MSYG_0297	207.218	0.217667	0.102423	2.12518	0.0335712	0.09951
MSYG_0298	314.438	0.028418	0.128401	0.221322	0.824841	0.907561
MSYG_0299	616.945	0.254295	0.0678048	3.75039	0.000176559	0.0013249
MSYG_0300	619.507	0.162583	0.118432	1.3728	0.169814	0.335551
MSYG_0301	319.855	-1.30061	0.224911	-5.7828	7.3468e-09	1.79977e-07
MSYG_0302	167.988	-0.0437443	0.176538	-0.24779	0.804297	0.895597
MSYG_0303	1384.83	-0.232626	0.11327	-2.05372	0.0400025	0.114373
MSYG_0304	299.484	-0.112982	0.163549	-0.690813	0.489683	0.67618
MSYG_0305	59.5087	-0.0495103	0.283817	-0.174444	0.861516	0.92634
MSYG_0306	306.202	0.135503	0.133396	1.0158	0.309727	0.508343
MSYG_0307	423.426	0.626149	0.197628	3.16832	0.00153322	0.00826401
MSYG_0308	254.006	-0.0319581	0.0943947	-0.338558	0.734943	0.851122
MSYG_0309	345.935	0.320579	0.117341	2.73202	0.00629466	0.0264707
MSYG_0310	81.0451	0.44339	0.243399	1.82166	0.0685062	0.171173
MSYG_0311	1157.9	0.317269	0.0542843	5.84458	5.07842e-09	1.31358e-07
MSYG_0312	547.337	-0.451601	0.0958576	-4.71117	2.46301e-06	3.36393e-05
MSYG_0313	201.832	0.230774	0.147639	1.5631	0.11803	0.257165
MSYG_0314	333.123	-1.23263	0.216979	-5.68086	1.34022e-08	3.08717e-07
MSYG_0315	237.603	0.259824	0.168535	1.54167	0.123155	0.264966
MSYG_0316	744.621	-0.00954451	0.0903579	-0.10563	0.915876	0.955372
MSYG_0317	781.497	-0.0311186	0.0688633	-0.45189	0.651348	0.796551
MSYG_0318	324.953	0.190828	0.0898603	2.1236	0.0337033	0.09971
MSYG_0319	491.292	0.222998	0.079799	2.7945	0.00519798	0.0226403
MSYG_0320	304.122	-0.28879	0.10847	-2.6624	0.00775846	0.031182
MSYG_0321	113.336	-0.3501	0.139262	-2.51397	0.011938	0.0437632
MSYG_0322	223.42	-0.0963385	0.155681	-0.61882	0.536035	0.714611
MSYG_0323	111.947	-0.0933538	0.164432	-0.567736	0.570214	0.742024
MSYG_0324	449.471	-0.102921	0.0768587	-1.33909	0.180542	0.350192
MSYG_0325	158.872	0.0429593	0.118287	0.363178	0.716472	0.839084
MSYG_0326	149.227	-0.46697	0.155071	-3.01132	0.00260114	0.0128393
MSYG_0327	174.412	-0.995924	0.194705	-5.11505	3.13657e-07	5.35879e-06
MSYG_0328	236.669	0.114836	0.125005	0.918645	0.358281	0.55554
MSYG_0329	529.017	0.21515	0.121665	1.76838	0.0769971	0.18763
MSYG_0330	156.53	0.0244835	0.112394	0.217836	0.827557	0.909468
MSYG_0331	642.242	-0.0208694	0.0948372	-0.220055	0.825828	0.908215
MSYG_0332	445.489	-0.187998	0.0952042	-1.97468	0.048304	0.13133
MSYG_0333	257.855	-0.476645	0.11231	-4.24402	2.19553e-05	0.000225896
MSYG_0334	296.994	-0.0917177	0.128638	-0.712989	0.475853	0.664414
MSYG_0335	782.274	-0.0358671	0.0691222	-0.518894	0.603835	0.764782
MSYG_0336	403.031	-0.0337625	0.0777412	-0.434294	0.664075	0.806378
MSYG_0337	201.023	0.34333	0.122882	2.79399	0.00520628	0.0226551
MSYG_0338	172.831	-0.209399	0.135483	-1.54557	0.122208	0.263787
MSYG_0339	142.41	0.0241035	0.121657	0.198127	0.842946	0.917098
MSYG_0340	402.915	-0.0364258	0.0856433	-0.425319	0.670604	0.809105
MSYG_0341	317.184	-0.0124952	0.100864	-0.123882	0.901409	0.947981
MSYG_0342	439.814	0.102437	0.115838	0.884309	0.376529	0.571396
MSYG_0343	264.568	-0.343565	0.247444	-1.38845	0.164999	0.329145
MSYG_0344	332.029	0.0374211	0.10959	0.341465	0.732754	0.849437
MSYG_0345	196.123	-0.118291	0.185994	-0.635991	0.524782	0.70632
MSYG_0346	207.462	0.187322	0.197424	0.948828	0.342708	0.542846
MSYG_0347	367.35	0.154806	0.0754518	2.05172	0.0401967	0.114671
MSYG_0348	313.747	0.254734	0.0848364	3.00265	0.00267638	0.0131406
MSYG_0349	194.105	0.0861163	0.166779	0.516351	0.605609	0.765694
MSYG_0350	137.907	-0.0859889	0.150502	-0.571346	0.567765	0.739869
MSYG_0351	555.142	0.0981349	0.0872737	1.12445	0.260822	0.451441
MSYG_0352	432.69	0.0613742	0.0767678	0.799479	0.424013	0.616131
MSYG_0353	161.306	0.0304387	0.199827	0.152325	0.87893	0.936941
MSYG_0354	255.754	0.0228513	0.0995013	0.229658	0.818357	0.903669
MSYG_0355	271.064	0.156283	0.188456	0.829283	0.406944	0.600813
MSYG_0356	384.123	0.155668	0.187391	0.830715	0.406135	0.600193
MSYG_0357	172.588	0.229083	0.113453	2.01918	0.0434682	0.121679
MSYG_0358	287.316	0.256714	0.167543	1.53223	0.125467	0.268567
MSYG_0359	95.8277	-0.0488861	0.164394	-0.297372	0.766182	0.868898
MSYG_0360	313.63	0.349227	0.105907	3.29748	0.000975558	0.00563899
MSYG_0361	321.456	0.0833608	0.0912849	0.913194	0.361141	0.558664
MSYG_0362	904.346	-0.312577	0.0876287	-3.56706	0.000361005	0.00242944
MSYG_0363	236.054	-0.421543	0.110589	-3.81182	0.000137948	0.00108622
MSYG_0364	616.126	-0.33141	0.0787482	-4.20848	2.57099e-05	0.000261045
MSYG_0365	203.525	-0.0973755	0.148009	-0.657902	0.510601	0.692873
MSYG_0366	804.619	0.30676	0.0685151	4.47726	7.56065e-06	8.87992e-05
MSYG_0367	374.455	0.240421	0.144206	1.6672	0.0954744	0.220582
MSYG_0368	177.12	-0.17216	0.14252	-1.20797	0.227058	0.409855
MSYG_0369	108.532	-0.0491179	0.188811	-0.260144	0.794753	0.88719
MSYG_0370	735.212	0.082028	0.0831427	0.986594	0.323842	0.523712
MSYG_0371	311.021	0.453413	0.121655	3.72706	0.000193728	0.00143284
MSYG_0372	702.301	-0.0831144	0.0670345	-1.23987	0.215022	0.394236
MSYG_0373	921.069	-0.0370519	0.110726	-0.334628	0.737906	0.852056
MSYG_0374	598.669	0.0690578	0.105936	0.651884	0.514476	0.696986
MSYG_0375	473.129	0.321643	0.117607	2.7349	0.00623996	0.026296
MSYG_0376	282.851	-0.677457	0.224873	-3.01263	0.00258997	0.0128014
MSYG_0377	376.015	0.191265	0.192951	0.991263	0.321557	0.521474
MSYG_0378	253.5	-0.424871	0.107147	-3.96531	7.33015e-05	0.000628492
MSYG_0379	177.751	-0.623337	0.14059	-4.43372	9.26224e-06	0.000105626
MSYG_0380	206.789	-0.0734157	0.170988	-0.429361	0.66766	0.807577
MSYG_0381	228.509	0.0195552	0.104831	0.186541	0.85202	0.921031
MSYG_0382	311.327	0.189009	0.0929512	2.03343	0.0420096	0.1186
MSYG_0383	93.4344	0.0188971	0.227397	0.0831016	0.933771	0.966114
MSYG_0384	347.512	0.194604	0.113179	1.71944	0.0855339	0.202984
MSYG_0385	746.828	0.0578831	0.0825015	0.701601	0.482928	0.67005
MSYG_0386	642.159	0.0274616	0.0860136	0.31927	0.749522	0.858132
MSYG_0387	127.054	0.271401	0.188709	1.4382	0.150377	0.307664
MSYG_0388	467.64	0.611427	0.12032	5.08169	3.74098e-07	6.23047e-06
MSYG_0389	299.478	0.302467	0.102015	2.96493	0.00302755	0.014526
MSYG_0390	470.299	0.221701	0.0960302	2.30866	0.0209625	0.0686397
MSYG_0391	96.3837	-0.0227826	0.143543	-0.158717	0.873892	0.934655
MSYG_0392	174.36	-0.756415	0.142512	-5.30773	1.11e-07	2.16849e-06
MSYG_0393	422.528	-0.761435	0.11755	-6.47752	9.3243e-11	3.29553e-09
MSYG_0394	220.527	-0.168231	0.104951	-1.60296	0.108944	0.242039
MSYG_0395	618.694	0.575948	0.113578	5.07097	3.95798e-07	6.56826e-06
MSYG_0396	301.665	0.829769	0.160735	5.16235	2.43869e-07	4.34923e-06
MSYG_0397	360.626	-0.0657136	0.141721	-0.463683	0.642875	0.791131
MSYG_0398	133.845	0.0963845	0.139865	0.689124	0.490745	0.677243
MSYG_0399	38.2296	0.545132	0.226007	2.41202	0.0158646	0.0548566
MSYG_0400	701.698	0.83126	0.104396	7.96256	1.68513e-15	1.3452e-13
MSYG_0401	116.364	0.417173	0.187313	2.22714	0.0259377	0.0814563
MSYG_0402	243.623	0.202451	0.0996847	2.03092	0.0422634	0.119172
MSYG_0403	249.648	0.27095	0.111914	2.42107	0.015475	0.0537502
MSYG_0404	339.976	-0.272559	0.0908042	-3.00161	0.00268558	0.0131718
MSYG_0405	283.643	0.0396411	0.106342	0.372768	0.709321	0.835175
MSYG_0406	652.066	0.528328	0.0927247	5.69781	1.21355e-08	2.80937e-07
MSYG_0407	591.896	0.397151	0.155674	2.55116	0.0107364	0.0405461
MSYG_0408	720.072	0.262305	0.0832212	3.1519	0.00162213	0.00866209
MSYG_0409	236.246	0.0908321	0.12475	0.728113	0.466545	0.656063
MSYG_0410	233.129	-0.211143	0.132666	-1.59154	0.111488	0.246531
MSYG_0411	388.093	0.107445	0.0933719	1.15072	0.249848	0.437021
MSYG_0412	384.743	0.548274	0.0914245	5.99702	2.00976e-09	5.67389e-08
MSYG_0413	797.005	0.00787842	0.067903	0.116025	0.907633	0.952215
MSYG_0414	160.366	-0.00938698	0.157233	-0.0597012	0.952394	0.975698
MSYG_0415	541.447	-0.0906959	0.147368	-0.615438	0.538265	0.716346
MSYG_0416	479.758	0.551953	0.0993664	5.55472	2.78059e-08	6.04419e-07
MSYG_0417	432.205	0.0854681	0.153556	0.556593	0.577805	0.7479
MSYG_0418	309.741	0.240089	0.0970707	2.47334	0.0133856	0.0478572
MSYG_0419	286.542	0.00053367	0.217578	0.00245278	0.998043	1
MSYG_0420	84.0215	0.27942	0.306741	0.91093	0.362332	0.55924
MSYG_0421	636.299	0.114997	0.0962667	1.19457	0.232256	0.415617
MSYG_0422	469.442	0.785979	0.0917273	8.56865	1.04708e-17	1.24307e-15
MSYG_0423	47.0649	0.944138	0.266422	3.54377	0.000394455	0.00262781
MSYG_0424	410.215	0.167892	0.076667	2.18988	0.0285326	0.0878042
MSYG_0425	1157.83	0.302004	0.0668889	4.515	6.33156e-06	7.65408e-05
MSYG_0426	1231.57	-0.0704843	0.114835	-0.613787	0.539356	0.717286
MSYG_0427	214.315	0.0270271	0.13451	0.20093	0.840753	0.916573
MSYG_0428	211.677	0.136934	0.116384	1.17658	0.239364	0.423807
MSYG_0429	63.0524	-0.215323	0.219857	-0.979377	0.327394	0.526148
MSYG_0430	248.652	0.143419	0.157017	0.913399	0.361033	0.558664
MSYG_0431	689.092	0.310655	0.0709486	4.3786	1.19443e-05	0.000131986
MSYG_0432	638.258	0.127957	0.117532	1.0887	0.276287	0.469826
MSYG_0433	195.16	0.251996	0.253608	0.993645	0.320396	0.52032
MSYG_0434	246.286	0.259689	0.136188	1.90685	0.0565405	0.147566
MSYG_0435	552.679	0.132665	0.0781591	1.69737	0.0896274	0.210327
MSYG_0436	404.44	-0.0931602	0.20275	-0.459482	0.645888	0.793472
MSYG_0437	379.613	0.0661071	0.14526	0.455094	0.649042	0.794453
MSYG_0438	267.077	-0.911604	0.177564	-5.13396	2.83707e-07	4.90136e-06
MSYG_0439	177.764	0.0780072	0.130576	0.59741	0.550233	0.725054
MSYG_0440	232.419	0.00823247	0.127629	0.064503	0.94857	0.973815
MSYG_0441	305.77	0.129252	0.173812	0.743628	0.457102	0.64698
MSYG_0442	491.987	-0.0644371	0.0869272	-0.741277	0.458526	0.648038
MSYG_0443	1119.43	0.14477	0.0694317	2.08508	0.0370625	0.107518
MSYG_0444	507.277	0.465586	0.0953694	4.88193	1.05054e-06	1.57922e-05
MSYG_0445	569.624	-0.0746193	0.14193	-0.525748	0.599063	0.761159
MSYG_0446	127.69	0.341303	0.209323	1.63051	0.102994	0.231822
MSYG_0447	94.8392	0.835607	0.208557	4.00662	6.15951e-05	0.000545287
MSYG_0448	58.997	-0.367873	0.187101	-1.96618	0.0492781	0.133343
MSYG_0449	220.676	-0.235193	0.151778	-1.54958	0.121242	0.26216
MSYG_0450	295.809	0.012909	0.175903	0.0733871	0.941498	0.970487
MSYG_0451	110.212	0.969576	0.331615	2.9238	0.00345787	0.0161483
MSYG_0452	294.746	0.0822072	0.108719	0.756146	0.449562	0.638778
MSYG_0453	1439.65	-0.0273639	0.0585773	-0.467141	0.640399	0.789837
MSYG_0454	1290.36	0.0384584	0.127243	0.302244	0.762466	0.867163
MSYG_0455	422.569	0.0510918	0.0812175	0.629074	0.529301	0.710131
MSYG_0456	60.5148	-0.247296	0.212448	-1.16403	0.244411	0.429948
MSYG_0457	960.95	0.149509	0.0630703	2.37051	0.0177637	0.0598152
MSYG_0458	904.79	-0.207894	0.0834045	-2.4926	0.012681	0.0457981
MSYG_0459	240.759	-0.541658	0.251805	-2.1511	0.0314682	0.0947936
MSYG_0460	356.626	0.208767	0.161091	1.29595	0.194992	0.368796
MSYG_0461	112.811	-0.305395	0.278347	-1.09718	0.272564	0.464938
MSYG_0462	256.191	-0.157253	0.141134	-1.11421	0.265188	0.456779
MSYG_0463	227.587	0.0800441	0.160868	0.497578	0.618782	0.774523
MSYG_0464	487.065	0.595565	0.122689	4.85428	1.20823e-06	1.7759e-05
MSYG_0465	168.271	0.235492	0.169183	1.39194	0.163941	0.327598
MSYG_0466	368.619	0.14163	0.136932	1.03431	0.300991	0.498065
MSYG_0467	274.063	0.368881	0.093762	3.93423	8.34639e-05	0.000705272
MSYG_0468	658.222	0.630475	0.090874	6.9379	3.97972e-12	1.84261e-10
MSYG_0469	387.635	0.849143	0.132142	6.42597	1.31035e-10	4.494e-09
MSYG_0470	528.567	0.121074	0.122232	0.990524	0.321918	0.521776
MSYG_0471	218.206	-0.145162	0.21195	-0.684888	0.493415	0.679909
MSYG_0472	344.384	0.390315	0.20308	1.92198	0.0546089	0.144232
MSYG_0473	327.948	0.425685	0.122799	3.46651	0.000527262	0.003335
MSYG_0474	369.577	-0.0578228	0.121305	-0.476672	0.633596	0.785422
MSYG_0475	631.336	0.125786	0.0716381	1.75585	0.0791141	0.191378
MSYG_0476	251.259	0.140453	0.104733	1.34106	0.179901	0.349622
MSYG_0477	1470.95	0.0279734	0.103722	0.269695	0.787395	0.882223
MSYG_0478	238.983	-0.139451	0.118552	-1.17629	0.239481	0.423852
MSYG_0479	226.591	0.224021	0.133625	1.67648	0.0936439	0.217438
MSYG_0480	463.611	0.085158	0.0899295	0.946942	0.343668	0.543623
MSYG_0481	79.1112	-0.0313421	0.224326	-0.139717	0.888884	0.941769
MSYG_0482	201.883	-1.02176	0.191275	-5.34183	9.20146e-08	1.82063e-06
MSYG_0483	169.836	-0.0163777	0.142529	-0.114908	0.908518	0.952215
MSYG_0484	125.479	-0.0160016	0.139151	-0.114994	0.90845	0.952215
MSYG_0485	224.076	-0.694009	0.173358	-4.00333	6.2456e-05	0.000550803
MSYG_0486	141.148	-0.610589	0.281732	-2.16727	0.0302142	0.0919133
MSYG_0487	257.193	-0.208403	0.144871	-1.43854	0.150281	0.307664
MSYG_0488	337.274	-0.775897	0.202765	-3.82657	0.000129939	0.00103017
MSYG_0489	447.708	0.175105	0.138894	1.26071	0.207413	0.384899
MSYG_0490	802.121	0.0250845	0.0871898	0.287699	0.773577	0.873363
MSYG_0491	555.833	0.364945	0.139007	2.62538	0.00865525	0.0339609
MSYG_0492	678.048	0.11001	0.0789874	1.39275	0.163695	0.327249
MSYG_0493	626.525	-0.141153	0.0980999	-1.43887	0.150187	0.307664
MSYG_0494	512.708	0.112268	0.0731958	1.5338	0.125078	0.268107
MSYG_0495	386.515	0.111637	0.117784	0.94781	0.343226	0.543185
MSYG_0496	619.044	0.0712597	0.171663	0.415114	0.678059	0.814375
MSYG_0497	689.989	0.299447	0.0873587	3.42779	0.000608515	0.00378178
MSYG_0498	305.381	-0.117868	0.23658	-0.498217	0.618331	0.774315
MSYG_0499	138.835	0.216414	0.146304	1.47921	0.139085	0.291387
MSYG_0500	398.067	0.393723	0.156841	2.51033	0.0120619	0.0440779
MSYG_0501	60.8916	0.0476416	0.371366	0.128288	0.897921	0.946034
MSYG_0502	306.205	0.0760377	0.193075	0.393825	0.69371	0.825092
MSYG_0503	221.635	0.101144	0.233538	0.433093	0.664948	0.807001
MSYG_0504	1860.05	0.32582	0.0675636	4.82242	1.41829e-06	2.04569e-05
MSYG_0505	342.814	0.112526	0.158203	0.711281	0.47691	0.665432
MSYG_0506	515.141	-0.0559059	0.0932284	-0.599666	0.548729	0.724491
MSYG_0507	398.216	0.307227	0.144729	2.12277	0.0337731	0.0998527
MSYG_0508	371.974	0.656888	0.182397	3.60142	0.000316482	0.00217083
MSYG_0509	263.87	-0.186112	0.103851	-1.79211	0.0731152	0.17997
MSYG_0510	393.236	0.134711	0.0951833	1.41528	0.156986	0.316846
MSYG_0511	547.032	0.0365069	0.0852292	0.428338	0.668405	0.80823
MSYG_0512	743.803	0.21163	0.152478	1.38793	0.165157	0.329176
MSYG_0513	269.441	0.427336	0.208095	2.05356	0.0400182	0.114373
MSYG_0514	174.801	0.620607	0.254092	2.44245	0.0145879	0.0511221
MSYG_0515	208.596	0.218246	0.27131	0.804415	0.421157	0.613275
MSYG_0516	421.697	0.0655144	0.230076	0.284751	0.775835	0.87442
MSYG_0517	497.154	0.0630065	0.0801701	0.78591	0.43192	0.621825
MSYG_0518	461.069	0.32063	0.115444	2.77736	0.00548017	0.023669
MSYG_0519	275.548	0.166273	0.187707	0.88581	0.37572	0.571104
MSYG_0520	318.457	-0.710106	0.203942	-3.48189	0.000497882	0.00317957
MSYG_0521	354.136	-0.265849	0.14854	-1.78975	0.0734934	0.180379
MSYG_0522	85.8567	0.159619	0.223622	0.713792	0.475356	0.663921
MSYG_0523	387.868	-0.0759709	0.115082	-0.660148	0.509159	0.692571
MSYG_0524	285.943	-0.0436593	0.117328	-0.372114	0.709808	0.835175
MSYG_0525	1144.88	0.253057	0.0668207	3.78711	0.00015241	0.00117025
MSYG_0526	964.581	0.479415	0.0980037	4.89181	9.99145e-07	1.51178e-05
MSYG_0527	911.703	0.0649045	0.0782959	0.828964	0.407125	0.600889
MSYG_0528	238.638	-0.133281	0.109135	-1.22125	0.221991	0.403066
MSYG_0529	17.1792	-0.441659	0.379547	-1.16365	0.244567	0.430059
MSYG_0530	43.2186	-0.746229	0.37456	-1.99228	0.0463401	0.126979
MSYG_0531	515.35	0.0286188	0.0888622	0.322058	0.747409	0.85759
MSYG_0532	268.609	-0.0406877	0.103393	-0.393524	0.693933	0.825092
MSYG_0533	195.747	-0.00835738	0.151568	-0.0551394	0.956027	0.977573
MSYG_0534	186.501	-0.306657	0.143634	-2.13499	0.0327621	0.0978636
MSYG_0535	511.432	0.0579682	0.145124	0.39944	0.689569	0.822862
MSYG_0536	222.81	0.0214075	0.120263	0.178006	0.858718	0.92462
MSYG_0537	326.164	-0.0133659	0.0951586	-0.140459	0.888297	0.941363
MSYG_0538	109.096	0.427355	0.222017	1.92487	0.0542452	0.143435
MSYG_0539	280.546	0.071186	0.101695	0.699993	0.483932	0.670639
MSYG_0541	1069.83	0.137343	0.0830519	1.6537	0.098189	0.224689
MSYG_0542	274.472	0.120597	0.242138	0.49805	0.618449	0.774315
MSYG_0543	854.937	0.164098	0.0605515	2.71005	0.00672721	0.0277355
MSYG_0544	332.787	0.102705	0.0928932	1.10563	0.268887	0.461091
MSYG_0545	196.934	0.120316	0.179856	0.668956	0.503524	0.687501
MSYG_0546	177.276	0.159213	0.144381	1.10273	0.270146	0.462559
MSYG_0547	1058.02	0.14899	0.069194	2.15322	0.0313014	0.094599
MSYG_0548	114.343	0.0287955	0.214722	0.134106	0.893319	0.9441
MSYG_0549	258.44	-0.195349	0.0908302	-2.1507	0.0314997	0.0948268
MSYG_0550	225.886	-0.04776	0.0949624	-0.502936	0.615009	0.77126
MSYG_0551	350.701	0.175285	0.0945786	1.85333	0.0638351	0.162394
MSYG_0552	259.329	0.278931	0.0873581	3.19296	0.00140823	0.00768882
MSYG_0553	309.011	0.150046	0.0980155	1.53084	0.125808	0.269049
MSYG_0554	641.801	-0.651572	0.12631	-5.15852	2.48915e-07	4.39877e-06
MSYG_0555	472.691	-0.0350463	0.0918705	-0.381475	0.702851	0.830153
MSYG_0556	117.403	0.191331	0.156781	1.22037	0.222325	0.403514
MSYG_0557	758.734	-0.300578	0.0841278	-3.57288	0.000353079	0.00238303
MSYG_0558	410.174	-0.77754	0.118774	-6.54638	5.89467e-11	2.21889e-09
MSYG_0559	336.5	-0.0351782	0.0810036	-0.434279	0.664086	0.806378
MSYG_0560	283.274	-0.149556	0.0946951	-1.57934	0.114257	0.250954
MSYG_0561	182.872	-0.207837	0.117414	-1.77013	0.0767058	0.187018
MSYG_0562	341.634	-0.117172	0.0859739	-1.36287	0.172922	0.340463
MSYG_0563	831.645	-0.0225198	0.0715353	-0.314806	0.752909	0.860308
MSYG_0564	21.7721	-0.131272	0.332678	-0.394593	0.693143	0.825092
MSYG_0565	271.165	0.0496827	0.17304	0.287118	0.774022	0.873571
MSYG_0566	145.783	0.0119888	0.120127	0.0998017	0.920502	0.958813
MSYG_0567	298.043	0.041417	0.119898	0.345436	0.729766	0.847884
MSYG_0568	255.149	-0.0552339	0.107591	-0.513368	0.607694	0.766864
MSYG_0569	501.357	0.294609	0.131477	2.24076	0.0250417	0.0789634
MSYG_0570	559.688	0.234941	0.081437	2.88494	0.00391492	0.0178413
MSYG_0571	518.929	-0.0890277	0.110107	-0.808556	0.418771	0.61068
MSYG_0572	356.216	0.25369	0.160277	1.58282	0.113462	0.250275
MSYG_0573	734.81	-0.0890706	0.100587	-0.885505	0.375884	0.571114
MSYG_0574	310.1	0.0660622	0.0930341	0.710085	0.477651	0.665721
MSYG_0575	682.462	0.383735	0.0954467	4.02041	5.80969e-05	0.000516293
MSYG_0576	496.698	0.290366	0.0984372	2.94976	0.00318023	0.0151331
MSYG_0577	482.996	0.403719	0.0705557	5.722	1.05279e-08	2.5126e-07
MSYG_0578	321.165	0.063583	0.122703	0.518188	0.604327	0.764782
MSYG_0579	482.648	0.0958795	0.0788175	1.21647	0.223804	0.404771
MSYG_0580	334.408	-0.391313	0.146043	-2.67944	0.00737444	0.0297419
MSYG_0581	371.048	-0.00940677	0.141779	-0.0663483	0.947101	0.973323
MSYG_0582	440.499	-0.336172	0.267644	-1.25604	0.209101	0.387087
MSYG_0583	430.056	-0.906415	0.211369	-4.28831	1.80034e-05	0.000189439
MSYG_0584	454.454	0.0777311	0.111592	0.696565	0.486075	0.672874
MSYG_0585	543.131	-0.228658	0.140774	-1.62429	0.104315	0.233887
MSYG_0586	258.646	-0.0602963	0.0932859	-0.64636	0.518046	0.700717
MSYG_0587	342.268	-0.0488537	0.114763	-0.425691	0.670333	0.809105
MSYG_0588	377.298	-0.41545	0.124679	-3.33216	0.000861741	0.00504407
MSYG_0589	471.637	0.0838887	0.102986	0.814563	0.415323	0.608142
MSYG_0590	239.357	0.410627	0.123024	3.33779	0.000844481	0.00498082
MSYG_0591	92.2429	-0.177945	0.195466	-0.91036	0.362633	0.559291
MSYG_0592	2476.25	0.0361217	0.0582427	0.620193	0.53513	0.714226
MSYG_0593	5663.21	0.121632	0.102815	1.18302	0.236802	0.420881
MSYG_0594	256.746	-0.363149	0.26457	-1.3726	0.169877	0.335551
MSYG_0595	398.876	0.111618	0.147531	0.756569	0.449308	0.638778
MSYG_0596	155.426	-0.253849	0.134246	-1.89093	0.0586342	0.152258
MSYG_0597	4836.3	0.607761	0.132087	4.6012	4.20068e-06	5.32853e-05
MSYG_0598	479.495	0.283627	0.0888162	3.19341	0.00140604	0.00768589
MSYG_0599	351.913	-0.466468	0.181949	-2.56373	0.0103553	0.0394187
MSYG_0600	150.884	-0.105584	0.142931	-0.73871	0.460083	0.650041
MSYG_0601	642.282	-0.0684628	0.122176	-0.560363	0.575232	0.745611
MSYG_0602	1485.51	-0.156193	0.177563	-0.879644	0.379052	0.573909
MSYG_0603	335.452	0.764867	0.148689	5.14408	2.6883e-07	4.69692e-06
MSYG_0604	404.221	0.010209	0.118926	0.085843	0.931591	0.964595
MSYG_0605	664.234	0.152472	0.111736	1.36457	0.172387	0.339639
MSYG_0606	184.077	0.200459	0.123361	1.62497	0.104169	0.233776
MSYG_0607	156.607	0.043233	0.118332	0.365353	0.714848	0.838429
MSYG_0608	453.641	0.137264	0.0805518	1.70404	0.0883728	0.208227
MSYG_0609	501.366	-0.499092	0.161837	-3.08391	0.002043	0.0104868
MSYG_0610	61.8396	-1.48281	0.262388	-5.65119	1.59339e-08	3.61636e-07
MSYG_0611	295.207	0.491592	0.122866	4.00104	6.30639e-05	0.000555106
MSYG_0612	695.371	0.0643426	0.0607627	1.05892	0.289638	0.483949
MSYG_0613	175.806	-0.0314586	0.116936	-0.269025	0.787911	0.882231
MSYG_0614	592.898	-0.0511624	0.0995592	-0.513889	0.607329	0.766799
MSYG_0615	893.316	-0.0876321	0.061151	-1.43304	0.151846	0.309689
MSYG_0616	84.1242	-0.0876061	0.286746	-0.305518	0.759972	0.864963
MSYG_0617	570.082	0.261044	0.10128	2.57745	0.00995334	0.0382439
MSYG_0618	280.52	-0.173868	0.102425	-1.69751	0.0896001	0.210327
MSYG_0619	273.844	-1.11332	0.176989	-6.29035	3.16749e-10	1.02556e-08
MSYG_0620	203.923	0.170143	0.151515	1.12295	0.26146	0.451871
MSYG_0621	224.697	-0.0545711	0.0953669	-0.572223	0.567171	0.739418
MSYG_0622	271.879	-0.660025	0.155266	-4.25094	2.1288e-05	0.000220007
MSYG_0623	240.12	-0.00966422	0.107261	-0.0900997	0.928208	0.963372
MSYG_0624	664.3	0.342315	0.111096	3.08127	0.00206122	0.0105569
MSYG_0625	348.607	-0.0598077	0.0891224	-0.671074	0.502174	0.686265
MSYG_0626	297.509	-0.0378184	0.084184	-0.449235	0.653262	0.798259
MSYG_0627	595.57	0.136047	0.148	0.91924	0.35797	0.555429
MSYG_0628	78.7014	-0.442209	0.153079	-2.88876	0.00386763	0.0176941
MSYG_0629	141.437	-0.415708	0.165123	-2.51757	0.0118167	0.0434746
MSYG_0630	581.464	-0.229103	0.155386	-1.47441	0.140372	0.293047
MSYG_0631	195.675	-0.015635	0.147495	-0.106004	0.915579	0.955372
MSYG_0632	397.536	-0.173137	0.0769044	-2.25133	0.0243645	0.0773185
MSYG_0633	467.368	0.202575	0.0821518	2.46586	0.0136686	0.0485693
MSYG_0634	448.705	0.302388	0.105201	2.87439	0.00404807	0.018287
MSYG_0635	1638.37	0.19429	0.0543358	3.57573	0.000349252	0.00236064
MSYG_0636	344.773	0.407988	0.142026	2.87262	0.00407082	0.0183371
MSYG_0637	436.782	-0.268279	0.126581	-2.11942	0.0340552	0.100558
MSYG_0638	102.6	-0.592454	0.188589	-3.14151	0.00168079	0.00889376
MSYG_0639	608.46	-0.0552519	0.0972043	-0.56841	0.569757	0.741837
MSYG_0640	376.704	-0.277814	0.118864	-2.33725	0.019426	0.064475
MSYG_0641	227.241	-0.203491	0.206774	-0.984123	0.325055	0.524216
MSYG_0642	377.418	-0.481549	0.166862	-2.88591	0.00390286	0.0178208
MSYG_0643	226.489	-0.38586	0.118898	-3.2453	0.00117326	0.00659247
MSYG_0644	527.996	-0.0737404	0.107177	-0.688024	0.491438	0.677593
MSYG_0645	180.185	-0.0873176	0.221855	-0.39358	0.693891	0.825092
MSYG_0646	77.0645	0.498469	0.201525	2.47348	0.0133803	0.0478572
MSYG_0647	219.621	-0.296002	0.177724	-1.66551	0.0958101	0.221247
MSYG_0648	537.606	0.212283	0.150624	1.40936	0.158729	0.319682
MSYG_0649	285.783	-0.198743	0.151603	-1.31094	0.189878	0.36298
MSYG_0650	289.229	-0.0315785	0.169	-0.186855	0.851774	0.921031
MSYG_0651	223.994	-0.262593	0.110107	-2.38488	0.0170845	0.0580773
MSYG_0652	349.074	-0.0290972	0.0807468	-0.360351	0.718585	0.840588
MSYG_0653	884.729	0.720929	0.112756	6.39373	1.61883e-10	5.40219e-09
MSYG_0654	203.974	-0.0454279	0.116669	-0.389374	0.697	0.82704
MSYG_0655	1217.08	0.263492	0.105199	2.5047	0.0122557	0.0446098
MSYG_0656	675.839	0.0935768	0.0683319	1.36945	0.17086	0.337205
MSYG_0657	402.434	0.777399	0.0961956	8.08144	6.40055e-16	5.59142e-14
MSYG_0658	342.258	0.590602	0.0924429	6.38884	1.67153e-10	5.528e-09
MSYG_0659	190.966	-0.128929	0.142831	-0.902669	0.366701	0.562194
MSYG_0660	773.801	0.181412	0.0615579	2.94702	0.00320854	0.0152364
MSYG_0661	1571.06	0.144512	0.0722986	1.99883	0.0456271	0.125373
MSYG_0662	87.4772	-0.228252	0.159654	-1.42967	0.152812	0.310725
MSYG_0663	379.492	-0.121703	0.149971	-0.811514	0.417071	0.609675
MSYG_0664	224.029	-0.380055	0.132727	-2.86344	0.00419073	0.0187832
MSYG_0665	385.827	0.14468	0.103596	1.39658	0.162541	0.325423
MSYG_0666	650.618	-0.0252027	0.0965062	-0.261151	0.793976	0.886664
MSYG_0667	232.371	0.234138	0.101523	2.30625	0.0210965	0.0689809
MSYG_0668	231.702	0.0689625	0.103306	0.667556	0.504417	0.688291
MSYG_0669	83.812	0.214788	0.230746	0.930842	0.351935	0.550308
MSYG_0670	458.382	-0.0798218	0.14654	-0.544708	0.585954	0.751931
MSYG_0671	446.635	0.234929	0.128452	1.82892	0.0674109	0.169258
MSYG_0672	443.081	0.164485	0.0831	1.97936	0.0477755	0.130271
MSYG_0673	203.391	0.14887	0.140274	1.06128	0.288562	0.482848
MSYG_0674	649.068	0.140528	0.0871672	1.61217	0.106925	0.238247
MSYG_0675	408.891	0.277237	0.0900154	3.07989	0.0020708	0.0105943
MSYG_0676	541.343	0.244054	0.0863113	2.82761	0.00468972	0.0206401
MSYG_0677	80.7207	-0.277996	0.191615	-1.45081	0.146833	0.303363
MSYG_0678	254.369	0.104148	0.112938	0.922172	0.356439	0.554252
MSYG_0679	239.24	-0.124218	0.171347	-0.724952	0.468482	0.658092
MSYG_0680	335.333	-0.492756	0.155556	-3.16772	0.00153639	0.00827152
MSYG_0681	464.07	0.362839	0.102061	3.55511	0.000377817	0.00253521
MSYG_0682	915.143	0.0250146	0.110495	0.226388	0.8209	0.90523
MSYG_0683	829.464	-0.107398	0.100298	-1.07078	0.284267	0.478081
MSYG_0684	751.804	0.575462	0.159154	3.61575	0.000299477	0.00207261
MSYG_0685	577.546	0.226346	0.116548	1.94209	0.0521262	0.139425
MSYG_0686	498.741	-0.000337387	0.0705506	-0.0047822	0.996184	1
MSYG_0687	179.626	0.27847	0.140489	1.98215	0.0474623	0.12957
MSYG_0688	486.116	-0.212694	0.0964701	-2.20476	0.0274709	0.0852481
MSYG_0689	667.162	0.227535	0.0719485	3.16247	0.00156435	0.00838305
MSYG_0690	814.417	-0.330837	0.19744	-1.67564	0.0938089	0.217603
MSYG_0691	323.966	-0.0527711	0.117661	-0.448502	0.653791	0.798556
MSYG_0692	274.738	-0.0892485	0.160183	-0.557164	0.577415	0.747604
MSYG_0693	137.102	-0.0891494	0.131472	-0.678089	0.497715	0.682616
MSYG_0694	54.0239	-0.107588	0.218355	-0.492722	0.622209	0.777881
MSYG_0695	338.787	-0.308736	0.10067	-3.0668	0.00216363	0.0110084
MSYG_0696	153.665	-0.37946	0.156193	-2.42944	0.0151222	0.0526435
MSYG_0697	615.299	-0.0324379	0.0905217	-0.358344	0.720086	0.841494
MSYG_0698	186.479	0.134073	0.154326	0.868765	0.384976	0.579655
MSYG_0699	230.962	-0.189769	0.113141	-1.67727	0.0934899	0.217246
MSYG_0700	336.159	-0.128598	0.123037	-1.0452	0.295929	0.491337
MSYG_0701	800.175	0.243751	0.0626883	3.8883	0.00010095	0.000834636
MSYG_0702	298.99	0.441792	0.126679	3.48749	0.000487579	0.0031224
MSYG_0703	712.358	0.043887	0.131319	0.334201	0.738228	0.852056
MSYG_0704	514.923	-0.280392	0.14387	-1.94893	0.051304	0.137703
MSYG_0705	263.242	0.066551	0.161302	0.412586	0.67991	0.815118
MSYG_0706	463.049	0.147786	0.0769692	1.92006	0.0548498	0.144703
MSYG_0707	89.0101	-0.0905265	0.195045	-0.46413	0.642554	0.79102
MSYG_0708	519.51	-0.109123	0.0829183	-1.31603	0.188165	0.361196
MSYG_0709	220.58	0.0260748	0.110073	0.236886	0.812745	0.901104
MSYG_0710	308.631	0.518479	0.126667	4.09323	4.25411e-05	0.000399524
MSYG_0711	224.179	-0.138764	0.0960168	-1.44521	0.1484	0.305918
MSYG_0712	103.372	-0.0315891	0.1488	-0.212292	0.831879	0.910975
MSYG_0713	116.356	-0.2807	0.152938	-1.83538	0.0664492	0.167388
MSYG_0714	1090.67	0.0716196	0.0625461	1.14507	0.252181	0.440062
MSYG_0715	317.432	0.00611799	0.0991125	0.0617277	0.95078	0.974997
MSYG_0716	848.057	-0.0238144	0.0755011	-0.315418	0.752444	0.860202
MSYG_0717	194.502	-0.190108	0.122	-1.55826	0.119171	0.259043
MSYG_0718	579.678	-0.626292	0.178341	-3.51176	0.000445143	0.00289468
MSYG_0719	296.428	-0.571119	0.216735	-2.63511	0.00841105	0.0332563
MSYG_0720	194.275	-0.531479	0.234949	-2.26211	0.0236908	0.0756472
MSYG_0721	329.308	-0.0021984	0.081079	-0.0271143	0.978369	0.991648
MSYG_0722	322.522	-0.0584936	0.11102	-0.526875	0.59828	0.760582
MSYG_0723	1185.2	-0.0280807	0.086101	-0.326136	0.744321	0.855988
MSYG_0724	515.629	-0.0321895	0.084026	-0.38309	0.701653	0.830015
MSYG_0725	1597.55	0.24126	0.116722	2.06696	0.038738	0.111471
MSYG_0726	457.248	-0.00714961	0.082676	-0.0864774	0.931087	0.964414
MSYG_0727	437.21	0.296348	0.0827824	3.57985	0.000343791	0.00233469
MSYG_0728	316.072	-0.0565931	0.0968536	-0.584316	0.559008	0.731752
MSYG_0729	590.09	-0.0354396	0.0833046	-0.425422	0.670529	0.809105
MSYG_0730	463.895	0.208472	0.0707014	2.94863	0.00319186	0.0151728
MSYG_0731	650.776	0.291783	0.0760484	3.83681	0.000124644	0.000995007
MSYG_0732	355.458	-0.334867	0.0943724	-3.54836	0.000387641	0.00258614
MSYG_0733	314.454	-0.0467185	0.144998	-0.3222	0.747301	0.85759
MSYG_0734	251.805	-0.203118	0.0967623	-2.09914	0.0358043	0.104655
MSYG_0735	488.977	-0.311599	0.102356	-3.04427	0.00233248	0.011675
MSYG_0736	483.779	0.669316	0.110472	6.05868	1.37246e-09	4.04745e-08
MSYG_0737	173.432	0.00839851	0.113631	0.0739104	0.941082	0.970487
MSYG_0738	333.975	0.23286	0.123421	1.88671	0.0591992	0.153183
MSYG_0739	172.234	0.388344	0.140281	2.76833	0.00563437	0.0242017
MSYG_0740	352.887	0.0795995	0.125857	0.632461	0.527085	0.707569
MSYG_0741	662.867	0.000760085	0.0860968	0.00882826	0.992956	1
MSYG_0742	420.116	-0.103528	0.0791847	-1.30742	0.19107	0.364234
MSYG_0743	146.986	-0.160144	0.108523	-1.47567	0.140032	0.29271
MSYG_0744	477.958	0.180587	0.109102	1.65521	0.0978829	0.224467
MSYG_0745	643.721	-0.477196	0.143209	-3.33216	0.000861735	0.00504407
MSYG_0746	270.978	-0.358601	0.168327	-2.13039	0.0331395	0.0985459
MSYG_0747	291.908	-0.11665	0.117786	-0.990359	0.321999	0.521776
MSYG_0748	216.98	-0.591717	0.194111	-3.04835	0.00230105	0.0115552
MSYG_0749	568.464	0.23968	0.100401	2.38723	0.0169761	0.0578361
MSYG_0750	119.849	0.123504	0.132197	0.934242	0.350179	0.548996
MSYG_0751	426.568	-0.0106025	0.140728	-0.0753403	0.939944	0.970229
MSYG_0752	406.182	-0.192709	0.103257	-1.8663	0.0619991	0.15877
MSYG_0753	513.068	-0.377167	0.0812541	-4.64182	3.4535e-06	4.46639e-05
MSYG_0754	563.857	-0.343976	0.067346	-5.1076	3.26271e-07	5.55381e-06
MSYG_0755	229.065	-0.257911	0.117063	-2.20318	0.0275824	0.0854223
MSYG_0756	213.763	-0.11737	0.0955358	-1.22855	0.219241	0.399778
MSYG_0757	428.104	-0.144412	0.138101	-1.0457	0.295701	0.491244
MSYG_0758	554.171	-0.395269	0.185209	-2.13418	0.0328283	0.0979981
MSYG_0759	293.653	0.17509	0.161625	1.08331	0.278673	0.471757
MSYG_0760	1660.19	0.171188	0.133158	1.2856	0.198582	0.373597
MSYG_0761	344.301	0.135448	0.158708	0.853443	0.393414	0.587582
MSYG_0762	162.917	-0.139218	0.17469	-0.796943	0.425484	0.617165
MSYG_0763	182.579	-0.00749782	0.118514	-0.0632651	0.949555	0.974389
MSYG_0764	201.807	-0.0324203	0.115817	-0.279928	0.779533	0.877306
MSYG_0765	50.9716	-0.460097	0.302997	-1.51849	0.128892	0.27425
MSYG_0766	1187.69	0.130611	0.0799854	1.63294	0.102482	0.231235
MSYG_0767	468.363	-0.5407	0.237148	-2.28001	0.0226071	0.0727893
MSYG_0768	914.098	-0.259425	0.221931	-1.16894	0.242427	0.427281
MSYG_0769	2017.46	0.0509767	0.0819191	0.622281	0.533757	0.713685
MSYG_0770	157.108	0.10445	0.149407	0.699097	0.484491	0.671213
MSYG_0771	434.428	-0.0440373	0.0740531	-0.594671	0.552063	0.726358
MSYG_0772	356.258	0.0948944	0.133544	0.710584	0.477342	0.665691
MSYG_0773	222.802	-0.443325	0.189622	-2.33794	0.0193901	0.064422
MSYG_0774	610.967	-0.469516	0.13716	-3.42312	0.000619072	0.00382525
MSYG_0775	393.08	-0.893971	0.225102	-3.9714	7.14512e-05	0.00061605
MSYG_0776	193.343	0.164133	0.14321	1.1461	0.251754	0.439883
MSYG_0777	929.383	0.080825	0.125573	0.643651	0.519802	0.702271
MSYG_0778	653.935	0.0103906	0.177297	0.0586053	0.953266	0.975818
MSYG_0779	627.86	-0.0600648	0.0794217	-0.756277	0.449483	0.638778
MSYG_0780	612.055	-0.150551	0.158609	-0.949195	0.342521	0.542736
MSYG_0781	152.044	0.510438	0.131621	3.87809	0.00010528	0.000862741
MSYG_0782	190.794	-0.131574	0.108403	-1.21375	0.224844	0.406175
MSYG_0783	343.349	-0.0483494	0.0780665	-0.619336	0.535695	0.714569
MSYG_0784	503.343	-0.300369	0.104994	-2.86082	0.00422542	0.0189099
MSYG_0785	685.299	-0.0604668	0.0655051	-0.923086	0.355963	0.554252
MSYG_0786	421.497	0.0611985	0.0928716	0.658958	0.509923	0.69261
MSYG_0787	175.373	0.0711626	0.134545	0.528914	0.596865	0.759825
MSYG_0788	678.321	-0.231336	0.127824	-1.8098	0.0703269	0.174967
MSYG_0789	129.298	0.068053	0.131283	0.51837	0.6042	0.764782
MSYG_0790	158.936	0.663824	0.169812	3.90917	9.26156e-05	0.000768477
MSYG_0791	360.403	0.310258	0.0879254	3.52866	0.000417677	0.00273916
MSYG_0792	124.417	-0.504908	0.15852	-3.18513	0.00144688	0.00789051
MSYG_0793	270.331	-0.273278	0.0949685	-2.87756	0.00400762	0.0181914
MSYG_0794	333.05	0.021888	0.140345	0.155958	0.876066	0.935899
MSYG_0795	814.925	0.2969	0.101341	2.92971	0.00339278	0.0159478
MSYG_0796	280.31	0.100882	0.110741	0.910965	0.362314	0.55924
MSYG_0797	387.099	-0.104226	0.12586	-0.828115	0.407605	0.601214
MSYG_0798	324.493	0.16452	0.0890774	1.84693	0.0647569	0.164107
MSYG_0799	661.002	-0.318935	0.117959	-2.70377	0.0068557	0.028215
MSYG_0800	332.233	-0.0616199	0.102654	-0.600268	0.548328	0.724491
MSYG_0801	288.973	-0.0769592	0.0905657	-0.84976	0.395458	0.589685
MSYG_0802	61.0171	-0.16769	0.178969	-0.936975	0.348771	0.548696
MSYG_0803	330.275	-0.136882	0.0832749	-1.64373	0.100231	0.227821
MSYG_0804	869.329	-0.124644	0.0894101	-1.39407	0.163296	0.326591
MSYG_0805	307.54	0.158969	0.123934	1.2827	0.199599	0.374905
MSYG_0806	87.3556	0.0301561	0.1513	0.199313	0.842018	0.916964
MSYG_0807	162.887	-0.209887	0.139308	-1.50665	0.131901	0.27937
MSYG_0808	192.296	-0.270701	0.183419	-1.47586	0.139982	0.29271
MSYG_0809	269.167	0.592639	0.145471	4.07392	4.62283e-05	0.000427219
MSYG_0810	332.221	0.0835387	0.139975	0.596813	0.550632	0.725093
MSYG_0811	141.472	-0.188316	0.189328	-0.994656	0.319903	0.519931
MSYG_0812	336.654	-0.175436	0.13456	-1.30377	0.192311	0.366119
MSYG_0813	279.054	0.882838	0.138082	6.39358	1.62046e-10	5.40219e-09
MSYG_0814	502.951	0.0136552	0.181575	0.0752038	0.940053	0.970229
MSYG_0815	369.102	0.247152	0.126591	1.95236	0.050895	0.136923
MSYG_0816	337.225	-0.254637	0.10719	-2.37557	0.0175221	0.0591814
MSYG_0817	378.107	0.168875	0.0924974	1.82572	0.0678919	0.170189
MSYG_0818	277.642	-0.120158	0.0969663	-1.23918	0.215281	0.39444
MSYG_0819	89.6262	-0.362865	0.161167	-2.25148	0.024355	0.0773185
MSYG_0820	299.408	0.163291	0.0895886	1.82267	0.0683529	0.170882
MSYG_0821	168.656	-0.0948418	0.127528	-0.743694	0.457062	0.64698
MSYG_0822	88.1611	-0.355265	0.168999	-2.10217	0.0355383	0.104141
MSYG_0823	138.871	0.541997	0.206022	2.63077	0.00851921	0.0335607
MSYG_0824	829.719	0.294121	0.062969	4.67089	2.99895e-06	3.97855e-05
MSYG_0825	228.028	0.300411	0.164119	1.83045	0.0671829	0.168869
MSYG_0826	576.149	0.31233	0.133408	2.34117	0.0192237	0.0640328
MSYG_0827	416.137	0.16102	0.123189	1.3071	0.191177	0.36426
MSYG_0828	684.302	-0.252574	0.131619	-1.91898	0.0549865	0.144899
MSYG_0829	648.173	-0.0873311	0.113192	-0.771533	0.440391	0.629324
MSYG_0830	39.6055	-0.438645	0.333697	-1.3145	0.188678	0.36173
MSYG_0831	5.24192	-1.89192	0.908786	-2.08181	0.0373602	0.108314
MSYG_0832	274.723	0.141817	0.105575	1.34328	0.179181	0.348722
MSYG_0833	546.418	-0.29252	0.113575	-2.57558	0.0100073	0.0383559
MSYG_0834	330.857	-0.0595628	0.148537	-0.400995	0.688424	0.821707
MSYG_0835	395.605	-0.232384	0.132965	-1.74771	0.0805148	0.193956
MSYG_0836	251.601	-0.730714	0.272251	-2.68397	0.00727529	0.0294703
MSYG_0837	212.766	-0.91822	0.163264	-5.62415	1.86418e-08	4.18693e-07
MSYG_0838	213.943	0.371666	0.107494	3.45755	0.000545105	0.00343379
MSYG_0839	249.87	2.71588	0.335768	8.08856	6.03761e-16	5.37579e-14
MSYG_0840	357.292	-0.259746	0.0936835	-2.77259	0.00556128	0.023997
MSYG_0841	199.007	0.0220404	0.108442	0.203245	0.838943	0.915498
MSYG_0842	905.172	-0.193054	0.0812602	-2.37575	0.0175132	0.0591814
MSYG_0843	223.882	-0.218412	0.0994373	-2.19648	0.0280576	0.0865469
MSYG_0844	1503.42	-0.0377203	0.0854115	-0.44163	0.658757	0.802643
MSYG_0845	290.967	-0.116204	0.0927696	-1.25261	0.210348	0.388323
MSYG_0846	256.214	0.0502166	0.102614	0.489376	0.624576	0.778038
MSYG_0847	212.344	0.112148	0.136642	0.820748	0.41179	0.604689
MSYG_0848	503.125	-0.0404758	0.075631	-0.535175	0.592529	0.757011
MSYG_0849	117.042	-0.198189	0.144447	-1.37206	0.170046	0.335741
MSYG_0850	406.489	-0.519873	0.186003	-2.79498	0.00519031	0.0226403
MSYG_0851	195.292	-0.316026	0.162231	-1.948	0.0514154	0.137794
MSYG_0852	147.659	-0.715517	0.199964	-3.57824	0.000345922	0.00234498
MSYG_0853	403.678	-0.357872	0.169075	-2.11665	0.0342897	0.101058
MSYG_0854	315.832	-0.0534637	0.181935	-0.293861	0.768864	0.870622
MSYG_0855	270.112	-0.523137	0.164866	-3.17311	0.00150814	0.00815535
MSYG_0856	225.046	-0.390824	0.148495	-2.63191	0.00849071	0.0334855
MSYG_0857	122.282	-0.183089	0.182036	-1.00579	0.314519	0.513659
MSYG_0858	408.016	-0.063965	0.1315	-0.486424	0.626666	0.779964
MSYG_0859	689.542	-0.193248	0.135577	-1.42537	0.154051	0.312968
MSYG_0860	506.62	-0.611537	0.136399	-4.48345	7.34465e-06	8.69711e-05
MSYG_0861	289.444	-0.117	0.135379	-0.864238	0.387457	0.582065
MSYG_0862	214.987	0.0271666	0.147311	0.184417	0.853686	0.921774
MSYG_0863	553.627	-0.0553208	0.0715043	-0.773672	0.439125	0.62829
MSYG_0864	71.9143	-0.735655	0.217313	-3.38524	0.000711162	0.00431963
MSYG_0865	203.272	-0.267744	0.103919	-2.57648	0.00998108	0.0383187
MSYG_0866	2057.83	-0.0572825	0.124307	-0.460816	0.644931	0.792892
MSYG_0867	157.415	-0.185903	0.126327	-1.47161	0.141128	0.294333
MSYG_0868	222.184	-0.213501	0.101987	-2.09341	0.0363124	0.105806
MSYG_0869	345.002	-0.0679906	0.0834386	-0.814857	0.415154	0.608142
MSYG_0870	496.871	0.14101	0.0782712	1.80155	0.0716157	0.177601
MSYG_0871	292.471	-0.0136612	0.0889723	-0.153545	0.877969	0.936836
MSYG_0872	624.29	-0.190699	0.0727279	-2.62209	0.0087393	0.034146
MSYG_0873	673.819	0.359784	0.120527	2.98508	0.00283504	0.0137736
MSYG_0874	1171.69	0.435365	0.0896326	4.85721	1.1905e-06	1.75542e-05
MSYG_0875	506.633	0.287952	0.141351	2.03714	0.0416358	0.117746
MSYG_0876	182.434	-0.146587	0.147786	-0.991889	0.321252	0.521162
MSYG_0877	152.161	-0.623152	0.17146	-3.63439	0.000278636	0.00194877
MSYG_0878	218.442	-0.0247578	0.107952	-0.22934	0.818605	0.903705
MSYG_0879	109.034	0.101403	0.174171	0.582203	0.56043	0.733335
MSYG_0880	371.334	-0.544377	0.121861	-4.46721	7.92463e-06	9.19574e-05
MSYG_0881	510.507	-0.445785	0.104785	-4.25428	2.09725e-05	0.000218209
MSYG_0882	401.359	-0.184349	0.0817673	-2.25455	0.0241614	0.0769907
MSYG_0883	374.731	-0.104624	0.107744	-0.971043	0.331527	0.530339
MSYG_0884	329.792	-0.398662	0.151128	-2.63792	0.00834174	0.033067
MSYG_0885	507.796	0.0134475	0.15009	0.0895962	0.928608	0.963571
MSYG_0886	112.845	-0.152355	0.162087	-0.939963	0.347236	0.547419
MSYG_0887	235.38	-0.439795	0.105083	-4.18522	2.84887e-05	0.000284273
MSYG_0888	836.874	0.195631	0.0866345	2.25812	0.0239381	0.0763315
MSYG_0889	547.489	-0.00695537	0.0799294	-0.087019	0.930656	0.964184
MSYG_0890	1429.61	0.0657724	0.0972006	0.676666	0.498618	0.683422
MSYG_0891	98.8472	-0.608944	0.344983	-1.76514	0.0775399	0.188556
MSYG_0892	382.078	-0.405773	0.1606	-2.5266	0.0115171	0.0426936
MSYG_0893	600.544	-0.322598	0.1558	-2.07059	0.038397	0.110627
MSYG_0894	203.915	-0.298139	0.142159	-2.09723	0.0359735	0.105017
MSYG_0895	482.577	-0.0697217	0.116614	-0.597882	0.549919	0.725054
MSYG_0896	762.332	-0.230965	0.135878	-1.6998	0.089169	0.209563
MSYG_0897	525.18	-0.124339	0.113283	-1.0976	0.27238	0.464938
MSYG_0898	101.541	-0.376351	0.171117	-2.19937	0.0278514	0.0860826
MSYG_0899	130.803	-0.18368	0.209082	-0.878505	0.37967	0.57428
MSYG_0900	54.8346	0.275628	0.588467	0.468384	0.63951	0.789582
MSYG_0901	429.704	0.0800668	1.10063	0.0727466	0.942008	0.970487
MSYG_0902	194.031	-0.971079	1.04917	-0.925567	0.354671	0.553277
MSYG_0903	54.6978	-0.22511	1.1807	-0.190658	0.848793	0.920139
MSYG_0904	142.225	-0.29186	0.229591	-1.27122	0.203652	0.380204
MSYG_0905	103.81	-0.15676	0.1867	-0.839636	0.401112	0.594716
MSYG_0906	217.969	0.158597	0.130025	1.21973	0.222565	0.403792
MSYG_0907	242.334	0.058106	0.106106	0.547624	0.58395	0.751931
MSYG_0908	1068.54	0.198567	0.10358	1.91705	0.0552321	0.145216
MSYG_0909	1083.79	-0.167416	0.0725611	-2.30724	0.0210414	0.0688494
MSYG_0910	197.131	0.385715	0.157936	2.44223	0.0145969	0.0511221
MSYG_0911	410.327	0.505025	0.204721	2.46689	0.0136292	0.0484662
MSYG_0912	513.611	0.379111	0.110207	3.43999	0.00058173	0.00362993
MSYG_0913	336.167	-0.11105	0.208576	-0.532419	0.594436	0.757983
MSYG_0914	229.639	0.383498	0.192329	1.99396	0.0461561	0.126676
MSYG_0915	136.901	-0.802668	0.27713	-2.89636	0.00377515	0.017323
MSYG_0916	773.223	-0.0597511	0.116935	-0.510976	0.609368	0.767145
MSYG_0917	312.689	0.405133	0.110711	3.65938	0.000252824	0.00179536
MSYG_0918	349.084	-0.0900644	0.0891286	-1.0105	0.312256	0.511226
MSYG_0919	334.845	0.169946	0.119576	1.42125	0.155245	0.31498
MSYG_0920	228.296	0.211791	0.137973	1.53501	0.12478	0.267593
MSYG_0921	591.085	0.243019	0.161883	1.5012	0.133303	0.281438
MSYG_0922	229.489	-0.352075	0.137247	-2.56527	0.0103094	0.0393184
MSYG_0923	161.966	0.0536063	0.147827	0.36263	0.716881	0.839084
MSYG_0924	86.7949	-0.28592	0.188512	-1.51672	0.129337	0.274946
MSYG_0925	54.6075	-0.149589	0.218737	-0.683876	0.494053	0.679909
MSYG_0926	182.855	-0.115523	0.184293	-0.626843	0.530762	0.711062
MSYG_0927	419.859	-1.06578	0.20228	-5.26885	1.37283e-07	2.63743e-06
MSYG_0928	583.033	0.0245364	0.0855276	0.286883	0.774202	0.873571
MSYG_0929	135.25	-0.387432	0.180544	-2.14592	0.0318796	0.0955976
MSYG_0930	236.641	-0.155295	0.144161	-1.07723	0.281377	0.474946
MSYG_0931	133.614	-0.281851	0.178224	-1.58144	0.113777	0.250612
MSYG_0932	318.141	0.173714	0.137625	1.26223	0.206866	0.384346
MSYG_0933	274.596	0.312757	0.0913092	3.42525	0.000614241	0.00380206
MSYG_0934	138.961	-0.415426	0.168528	-2.46503	0.0137002	0.048644
MSYG_0935	436.123	-0.0486019	0.0774617	-0.627431	0.530377	0.710957
MSYG_0936	659.894	0.102205	0.0676517	1.51076	0.13085	0.277907
MSYG_0937	936.803	-0.199678	0.113793	-1.75475	0.079302	0.191733
MSYG_0938	123.547	-0.0400916	0.138999	-0.288431	0.773017	0.873241
MSYG_0939	81.0274	-0.211736	0.182646	-1.15927	0.246346	0.432202
MSYG_0940	453.939	-0.791087	0.0822857	-9.61391	6.9847e-22	1.40605e-19
MSYG_0941	339.865	-0.819961	0.139153	-5.89249	3.80413e-09	1.00074e-07
MSYG_0942	108.817	-0.510481	0.250125	-2.0409	0.0412608	0.116944
MSYG_0943	569.931	-0.0284627	0.0770653	-0.369333	0.71188	0.836239
MSYG_0944	197.629	0.318344	0.128033	2.48643	0.0129034	0.0464561
MSYG_0945	25.6823	0.820975	0.287531	2.85525	0.00430024	0.0191628
MSYG_0946	59.3833	0.999959	0.225564	4.43316	9.28622e-06	0.000105639
MSYG_0947	619.249	-0.197938	0.0878853	-2.25223	0.0243075	0.0772734
MSYG_0948	136.745	-0.499382	0.159794	-3.12515	0.00177714	0.00927639
MSYG_0949	112.334	-0.57016	0.171597	-3.32268	0.000891587	0.00520233
MSYG_0950	1676.17	0.426203	0.117461	3.62847	0.000285105	0.00198301
MSYG_0951	331.115	-0.0157187	0.0834423	-0.188378	0.85058	0.920698
MSYG_0952	166.358	0.0507725	0.144891	0.350418	0.726025	0.845872
MSYG_0953	650.047	-0.181869	0.125193	-1.45271	0.146305	0.302678
MSYG_0954	43.6532	-0.282543	0.220958	-1.27872	0.200996	0.376766
MSYG_0955	326.229	-0.735478	0.202504	-3.63191	0.00028133	0.00196464
MSYG_0956	464.554	-0.59428	0.15146	-3.92368	8.72071e-05	0.000734125
MSYG_0957	205.362	-0.144548	0.12078	-1.19679	0.231388	0.414599
MSYG_0958	236.193	0.285131	0.131675	2.16541	0.0303563	0.0922241
MSYG_0959	794.542	0.0542118	0.0847651	0.639553	0.522463	0.704064
MSYG_0960	504.872	0.0338746	0.0905957	0.37391	0.708472	0.834875
MSYG_0961	219.523	-0.606346	0.238204	-2.54549	0.0109125	0.0411107
MSYG_0962	351.835	-0.188339	0.169953	-1.10818	0.267784	0.460222
MSYG_0963	133.638	-0.162064	0.152214	-1.06471	0.287007	0.481423
MSYG_0964	170.558	-0.436399	0.114031	-3.827	0.000129712	0.00103014
MSYG_0965	131.672	-0.589952	0.184069	-3.20506	0.00135035	0.00743415
MSYG_0966	658.38	-0.749209	0.0824108	-9.09115	9.79944e-20	1.56453e-17
MSYG_0967	107.908	-0.0869813	0.184921	-0.470369	0.638091	0.788901
MSYG_0968	87.9437	0.345462	0.177145	1.95017	0.0511564	0.137546
MSYG_0969	332.519	-0.550335	0.134033	-4.10598	4.02612e-05	0.000380428
MSYG_0970	1095.59	-0.172675	0.0894988	-1.92936	0.0536864	0.142202
MSYG_0971	488.932	0.113787	0.0790589	1.43926	0.150076	0.307593
MSYG_0972	277.24	-0.11584	0.227522	-0.509138	0.610655	0.768089
MSYG_0973	267.207	-0.12303	0.130167	-0.945168	0.344573	0.544496
MSYG_0974	300.227	-0.773655	0.154229	-5.01626	5.26877e-07	8.47028e-06
MSYG_0975	269.984	0.0223443	0.135666	0.1647	0.86918	0.930474
MSYG_0976	276.92	-0.033108	0.158637	-0.208703	0.83468	0.912316
MSYG_0977	136.6	-0.425963	0.257551	-1.6539	0.0981483	0.224689
MSYG_0978	116.737	-0.265163	0.228639	-1.15974	0.246154	0.432193
MSYG_0979	44.0722	-0.216141	0.21607	-1.00033	0.317151	0.516864
MSYG_0980	277.948	0.0572093	0.156677	0.365143	0.715005	0.838429
MSYG_0981	331.629	4.95862	0.358284	13.8399	1.46357e-43	9.68046e-41
MSYG_0982	161.355	4.50236	0.303834	14.8185	1.11322e-49	1.03084e-46
MSYG_0983	256.032	0.100655	0.137144	0.73394	0.462985	0.652549
MSYG_0984	428.91	0.139747	0.143681	0.972613	0.330746	0.529728
MSYG_0985	991.539	-0.23987	0.123666	-1.93966	0.0524206	0.139855
MSYG_0986	329.23	0.351725	0.163753	2.1479	0.0317219	0.0953097
MSYG_0987	379.764	-0.241146	0.144593	-1.66775	0.0953646	0.220438
MSYG_0988	880.828	-0.172569	0.0748583	-2.30528	0.0211509	0.0691098
MSYG_0989	166.369	-0.0212663	0.156992	-0.135461	0.892247	0.94339
MSYG_0990	187.898	-0.363383	0.184751	-1.96688	0.0491973	0.133343
MSYG_0991	596.199	0.475189	0.0833053	5.70419	1.16895e-08	2.71971e-07
MSYG_0992	125.667	0.659238	0.159158	4.14203	3.44244e-05	0.000333153
MSYG_0993	113.072	0.346843	0.171427	2.02327	0.0430453	0.120861
MSYG_0994	366.485	-0.189043	0.145479	-1.29945	0.19379	0.367599
MSYG_0995	138.576	0.0671715	0.134371	0.499897	0.617148	0.773314
MSYG_0996	359.465	-0.0320596	0.07958	-0.40286	0.687051	0.820915
MSYG_0997	333.122	-0.0313593	0.0808783	-0.387735	0.698212	0.827796
MSYG_0998	358.241	0.0246695	0.10025	0.246081	0.80562	0.895979
MSYG_0999	152.824	0.213059	0.241549	0.882055	0.377747	0.572754
MSYG_1000	353.002	-0.122946	0.103347	-1.18965	0.234185	0.417833
MSYG_1001	644.731	-0.081929	0.080381	-1.01926	0.30808	0.507078
MSYG_1002	485.254	-0.236945	0.0865359	-2.73811	0.00617942	0.0261763
MSYG_1003	308.132	-0.00354709	0.0915252	-0.0387554	0.969085	0.986124
MSYG_1004	400.774	-0.00872931	0.0933391	-0.0935226	0.925488	0.962222
MSYG_1005	541.647	0.0969769	0.100281	0.967051	0.333519	0.532113
MSYG_1006	337.854	-0.403373	0.115585	-3.48983	0.000483325	0.00310805
MSYG_1007	449.183	-0.0294677	0.127384	-0.23133	0.817058	0.902953
MSYG_1008	64.6994	-0.0987739	0.167389	-0.590086	0.555133	0.72874
MSYG_1009	625.311	0.0594838	0.07699	0.772617	0.439749	0.628795
MSYG_1010	435.761	0.110733	0.107322	1.03177	0.302178	0.499672
MSYG_1011	917.192	0.0343015	0.10578	0.324272	0.745732	0.856942
MSYG_1012	454.294	0.0649039	0.0773373	0.839231	0.40134	0.594716
MSYG_1013	165.742	-0.311087	0.192611	-1.6151	0.106289	0.237496
MSYG_1014	99.6978	-0.222959	0.198474	-1.12337	0.261282	0.451731
MSYG_1015	268.199	-0.582125	0.0900809	-6.46225	1.03157e-10	3.61832e-09
MSYG_1016	211.349	-0.274473	0.150538	-1.82327	0.0682623	0.170748
MSYG_1017	61.5264	-0.221938	0.205783	-1.0785	0.280809	0.474391
MSYG_1018	48.195	-0.0556573	0.230434	-0.241532	0.809143	0.898352
MSYG_1019	274.654	-1.35052	0.259562	-5.20308	1.96014e-07	3.58714e-06
MSYG_1020	445.015	-1.82677	0.247535	-7.37987	1.58441e-13	9.05657e-12
MSYG_1021	263.004	0.00897752	0.0990679	0.0906199	0.927795	0.963159
MSYG_1022	819.521	-0.212237	0.163534	-1.29782	0.194351	0.367884
MSYG_1023	498.543	0.670115	0.087815	7.63099	2.32961e-14	1.51917e-12
MSYG_1024	426.349	0.0504386	0.0966702	0.521759	0.601838	0.763218
MSYG_1025	90.1556	0.00151405	0.161904	0.0093515	0.992539	1
MSYG_1026	177.769	-0.0293534	0.0988999	-0.296799	0.76662	0.868898
MSYG_1027	400.019	0.845507	0.118198	7.15329	8.4724e-13	4.40755e-11
MSYG_1028	328.665	-0.221478	0.166104	-1.33337	0.182411	0.353225
MSYG_1029	163.705	-0.373002	0.145503	-2.56353	0.0103612	0.0394187
MSYG_1030	798.799	-0.0451924	0.0695686	-0.649609	0.515945	0.698283
MSYG_1031	677.296	-0.0401603	0.0711972	-0.564072	0.572705	0.743794
MSYG_1032	898.388	0.315564	0.11728	2.69069	0.00713052	0.0290302
MSYG_1033	427.337	0.036652	0.0862022	0.425186	0.670701	0.809105
MSYG_1034	208.395	0.0643751	0.108175	0.595104	0.551774	0.726184
MSYG_1035	1224.28	0.570949	0.0853564	6.689	2.24704e-11	9.28912e-10
MSYG_1036	101.479	0.235667	0.1437	1.63999	0.101007	0.228798
MSYG_1037	216.396	-0.0614557	0.143051	-0.429606	0.667482	0.807577
MSYG_1038	182.712	-0.0254403	0.114596	-0.222	0.824314	0.907273
MSYG_1039	557.407	-0.802257	0.173498	-4.62402	3.76368e-06	4.78731e-05
MSYG_1040	144.279	-0.446467	0.217702	-2.05081	0.040285	0.114747
MSYG_1041	305.881	0.485737	0.220361	2.20428	0.0275048	0.0852962
MSYG_1042	193.486	-0.529756	0.193002	-2.74482	0.00605442	0.025741
MSYG_1043	162.836	-0.517852	0.154828	-3.3447	0.000823726	0.00488329
MSYG_1044	168.046	-0.301509	0.228258	-1.32091	0.18653	0.358951
MSYG_1045	282.306	-0.123993	0.0932439	-1.32977	0.183595	0.354982
MSYG_1046	611.509	0.0248575	0.0934317	0.26605	0.7902	0.883726
MSYG_1047	257.897	0.396203	0.150083	2.6399	0.00829301	0.0329302
MSYG_1048	125.701	-0.261069	0.209672	-1.24513	0.213083	0.391809
MSYG_1049	203.204	0.120373	0.10248	1.1746	0.240153	0.424596
MSYG_1050	284.195	0.118304	0.099047	1.19442	0.232314	0.415617
MSYG_1051	578.828	-0.0772683	0.0809558	-0.954451	0.339856	0.53999
MSYG_1052	135.193	0.41438	0.164081	2.52545	0.0115549	0.0427993
MSYG_1053	837.545	0.227971	0.108989	2.09168	0.0364673	0.106078
MSYG_1054	356.164	0.365717	0.125672	2.91009	0.00361319	0.0167124
MSYG_1055	1054.71	0.469114	0.0845628	5.54752	2.89742e-08	6.18206e-07
MSYG_1056	444.039	0.0856999	0.110193	0.777728	0.436729	0.626606
MSYG_1057	307.73	-0.0729815	0.136945	-0.532926	0.594085	0.757744
MSYG_1058	108.973	0.108834	0.280828	0.387545	0.698353	0.827796
MSYG_1059	194.902	0.70721	0.170411	4.15004	3.32424e-05	0.000324025
MSYG_1060	625.45	0.138882	0.110199	1.26028	0.207568	0.385033
MSYG_1061	231.366	-0.0777291	0.180145	-0.43148	0.66612	0.807494
MSYG_1062	202.696	0.239913	0.117105	2.04871	0.0404908	0.115226
MSYG_1063	216.25	0.0382288	0.184413	0.2073	0.835776	0.913082
MSYG_1064	611.754	-0.0926698	0.0959238	-0.966077	0.334006	0.532706
MSYG_1065	3614.96	0.347417	0.160179	2.16894	0.0300874	0.0915877
MSYG_1066	629.341	-0.13967	0.34009	-0.410686	0.681303	0.81552
MSYG_1067	335.449	0.000283157	0.0934769	0.00302917	0.997583	1
MSYG_1068	281.625	-0.0419691	0.0929936	-0.451311	0.651765	0.796851
MSYG_1069	1035.77	-0.902999	0.0944552	-9.56008	1.17665e-21	2.26995e-19
MSYG_1070	261.104	-0.126118	0.114812	-1.09847	0.271998	0.464876
MSYG_1071	195.215	-1.02081	0.308379	-3.31025	0.000932111	0.0054217
MSYG_1072	1264.23	-0.0645977	0.0547789	-1.17924	0.238301	0.422318
MSYG_1073	281.664	-0.124811	0.135208	-0.923103	0.355954	0.554252
MSYG_1074	81.6421	0.159659	0.247214	0.645833	0.518388	0.700826
MSYG_1075	654.692	-0.542378	0.107705	-5.03579	4.75872e-07	7.7574e-06
MSYG_1076	833.461	-0.643552	0.118929	-5.41121	6.25989e-08	1.2768e-06
MSYG_1077	642.968	-0.808343	0.123212	-6.56057	5.36033e-11	2.03429e-09
MSYG_1078	262.718	0.172614	0.193406	0.8925	0.372125	0.566943
MSYG_1079	84.1936	-0.295373	0.203277	-1.45306	0.146208	0.302612
MSYG_1080	1180.75	0.3959	0.138918	2.84988	0.0043736	0.0194709
MSYG_1081	409.686	0.0644147	0.104967	0.613666	0.539436	0.717286
MSYG_1082	172.769	0.136775	0.139199	0.982585	0.325812	0.524334
MSYG_1083	261.03	-0.151064	0.131167	-1.15169	0.249447	0.436663
MSYG_1084	514.379	-0.00359807	0.114627	-0.0313894	0.974959	0.989492
MSYG_1085	371.792	0.103606	0.119139	0.869616	0.38451	0.579331
MSYG_1086	163.827	0.236328	0.122885	1.92316	0.0544602	0.143922
MSYG_1087	325.155	0.189287	0.0902798	2.09667	0.0360225	0.105094
MSYG_1088	8.47632	0.323657	0.491597	0.658379	0.510295	0.692864
MSYG_1089	160.796	-0.0216718	0.216755	-0.099983	0.920358	0.958813
MSYG_1090	377.847	0.113543	0.249228	0.455579	0.648693	0.794453
MSYG_1091	767.296	0.257717	0.0672961	3.8296	0.000128351	0.00102283
MSYG_1092	168.212	0.263344	0.194861	1.35145	0.176552	0.345784
MSYG_1093	238.554	0.132147	0.0955223	1.38342	0.166537	0.331215
MSYG_1094	534.415	0.0142911	0.0822481	0.173756	0.862057	0.926563
MSYG_1095	688.33	0.0270835	0.0633681	0.4274	0.669088	0.808634
MSYG_1096	200.696	0.19042	0.135348	1.4069	0.159459	0.320336
MSYG_1097	478.048	-0.035369	0.0850301	-0.415958	0.677441	0.814375
MSYG_1098	1422.04	0.145799	0.0741159	1.96718	0.049163	0.133343
MSYG_1099	617.975	-0.125253	0.102304	-1.22432	0.220832	0.40175
MSYG_1100	274.06	0.113396	0.0898771	1.26168	0.207063	0.384557
MSYG_1101	113.234	-0.0516442	0.160414	-0.321943	0.747496	0.85759
MSYG_1102	142.508	0.0569831	0.162424	0.350828	0.725717	0.845726
MSYG_1103	230.041	-0.0642404	0.104223	-0.616373	0.537648	0.716143
MSYG_1104	214.769	0.162417	0.237827	0.682924	0.494655	0.680004
MSYG_1105	147.618	-0.293726	0.261338	-1.12393	0.261043	0.451654
MSYG_1106	271.366	-0.262456	0.199196	-1.31758	0.187645	0.360346
MSYG_1107	287.202	-0.2472	0.208843	-1.18366	0.236547	0.420718
MSYG_1108	27.8101	-0.497294	0.335381	-1.48277	0.138135	0.289705
MSYG_1109	357.13	-0.372085	0.192398	-1.93393	0.0531216	0.141028
MSYG_1110	105.457	-0.517318	0.150196	-3.44429	0.000572559	0.00358236
MSYG_1111	189.161	0.140041	0.206651	0.677671	0.497981	0.682751
MSYG_1112	517.189	0.16788	0.0874292	1.92018	0.0548348	0.144703
MSYG_1113	529.756	0.398486	0.0783992	5.08278	3.71949e-07	6.21705e-06
MSYG_1114	364.709	0.450909	0.168176	2.68117	0.00733657	0.0296149
MSYG_1115	747.876	0.11988	0.164004	0.730957	0.464806	0.654159
MSYG_1116	52.8015	-0.0166927	0.209021	-0.0798614	0.936348	0.967698
MSYG_1117	157.767	-0.0634367	0.270425	-0.234582	0.814533	0.901781
MSYG_1118	198.025	0.220003	0.176104	1.24928	0.211562	0.389941
MSYG_1119	1152.99	0.11814	0.0666863	1.77157	0.0764653	0.186727
MSYG_1120	770.366	-0.197036	0.0705014	-2.79478	0.0051935	0.0226403
MSYG_1121	565.431	-0.117472	0.116397	-1.00923	0.312864	0.511543
MSYG_1122	705.249	-0.0301671	0.0875758	-0.344468	0.730494	0.848092
MSYG_1123	611.066	0.054125	0.07194	0.752364	0.451832	0.641713
MSYG_1124	395.432	0.416083	0.142402	2.92188	0.00347921	0.016206
MSYG_1125	223.976	-2.97791	0.206615	-14.4128	4.29784e-47	3.3165e-44
MSYG_1126	387.077	-0.177703	0.177334	-1.00208	0.316305	0.516211
MSYG_1127	241.967	0.327206	0.24801	1.31933	0.18706	0.359526
MSYG_1128	123.301	0.17182	0.156585	1.09729	0.272515	0.464938
MSYG_1129	262.78	0.223271	0.192591	1.1593	0.246335	0.432202
MSYG_1130	136.704	0.107938	0.121272	0.890055	0.373436	0.568566
MSYG_1131	696.078	-0.0963956	0.0759171	-1.26975	0.204175	0.38072
MSYG_1132	171.15	-0.120382	0.132622	-0.907711	0.364031	0.560936
MSYG_1133	201.303	-0.159207	0.104196	-1.52795	0.126525	0.270333
MSYG_1134	279.889	-0.00407639	0.107692	-0.0378523	0.969805	0.986367
MSYG_1135	453.713	0.27964	0.106389	2.62847	0.00857698	0.0337395
MSYG_1136	122.908	-0.0814355	0.195842	-0.415822	0.67754	0.814375
MSYG_1137	662.701	-0.189734	0.162957	-1.16432	0.244295	0.429907
MSYG_1138	271.242	0.326174	0.097304	3.35212	0.000801962	0.00478384
MSYG_1139	298.454	0.287806	0.129233	2.22704	0.0259449	0.0814563
MSYG_1140	150.27	-0.399646	0.146043	-2.7365	0.00620958	0.026256
MSYG_1141	868.759	-0.0732493	0.0890119	-0.822916	0.410556	0.60326
MSYG_1142	388.788	0.0556862	0.108921	0.511255	0.609172	0.767145
MSYG_1143	318.721	-0.719003	0.137472	-5.2302	1.69331e-07	3.187e-06
MSYG_1144	776.227	-0.556895	0.134121	-4.1522	3.29296e-05	0.000323017
MSYG_1145	473.342	-0.183781	0.0779552	-2.35752	0.0183974	0.0616275
MSYG_1146	1301.62	0.0190839	0.0880607	0.216713	0.828432	0.909781
MSYG_1147	225.32	-0.0164808	0.107503	-0.153306	0.878157	0.936836
MSYG_1148	111.19	-0.0956548	0.135827	-0.704239	0.481284	0.66857
MSYG_1149	167.965	-0.359681	0.179215	-2.00698	0.0447516	0.124146
MSYG_1150	421.712	0.0118677	0.0962385	0.123315	0.901857	0.94801
MSYG_1151	451.286	0.146089	0.108541	1.34593	0.178326	0.347642
MSYG_1152	841.953	-0.0508195	0.0878861	-0.578242	0.563101	0.735446
MSYG_1153	314.101	0.0585188	0.0991252	0.590353	0.554954	0.728712
MSYG_1154	159.117	0.238665	0.128889	1.85172	0.0640662	0.162892
MSYG_1155	26.0865	0.060321	0.269453	0.223865	0.822863	0.906245
MSYG_1156	2139.74	-0.0363756	0.128942	-0.282108	0.777861	0.876063
MSYG_1157	187.084	-0.0694052	0.13056	-0.531598	0.595005	0.758448
MSYG_1158	159.573	-0.492647	0.158649	-3.10526	0.00190111	0.00986788
MSYG_1159	3024.28	-0.163537	0.0905805	-1.80543	0.0710071	0.176186
MSYG_1160	75.5602	0.0949168	0.179861	0.527723	0.597692	0.76046
MSYG_1161	598.975	0.178075	0.0918139	1.93952	0.0524379	0.139855
MSYG_1162	269.881	0.133026	0.103349	1.28716	0.198039	0.373036
MSYG_1163	1114.13	0.0643683	0.0778005	0.82735	0.408039	0.601449
MSYG_1164	163.808	-0.0462549	0.118962	-0.388822	0.697408	0.8271
MSYG_1165	235.684	-0.138562	0.163571	-0.84711	0.396934	0.59143
MSYG_1166	479.3	0.100488	0.152326	0.65969	0.509452	0.69261
MSYG_1167	205.591	-0.365959	0.125837	-2.90819	0.00363523	0.0167975
MSYG_1168	371.137	-0.0487073	0.124684	-0.390646	0.696059	0.826559
MSYG_1169	326.804	-0.401673	0.137258	-2.92641	0.00342895	0.0160895
MSYG_1170	190.783	-0.197952	0.105227	-1.88118	0.0599468	0.154798
MSYG_1171	375.242	0.124651	0.0788746	1.58036	0.114024	0.250798
MSYG_1172	309.905	-0.0263746	0.126809	-0.207986	0.83524	0.912712
MSYG_1173	497.236	-0.0269066	0.144813	-0.185802	0.8526	0.921031
MSYG_1174	290.724	-0.245566	0.12686	-1.93572	0.0529016	0.140605
MSYG_1175	84.1061	0.478089	0.189192	2.52701	0.011504	0.0426936
MSYG_1176	396.717	-0.338256	0.198417	-1.70478	0.0882363	0.208011
MSYG_1177	97.8093	-0.13744	0.141463	-0.971558	0.331271	0.53017
MSYG_1178	134.025	-0.244613	0.145026	-1.68669	0.0916634	0.214128
MSYG_1179	828.189	0.170331	0.118049	1.44288	0.149053	0.306855
MSYG_1180	401.306	0.337243	0.134956	2.49891	0.0124577	0.0451675
MSYG_1181	367.624	-0.694116	0.14553	-4.76956	1.8463e-06	2.57488e-05
MSYG_1182	175.044	-0.00148897	0.128956	-0.0115464	0.990788	0.999857
MSYG_1183	1877.97	0.0542346	0.120386	0.450507	0.652345	0.797349
MSYG_1184	80.2925	-0.382984	0.226371	-1.69184	0.090677	0.212359
MSYG_1185	340.53	-1.64407	0.194135	-8.4687	2.48137e-17	2.87219e-15
MSYG_1186	249.689	0.206026	0.122843	1.67715	0.0935141	0.217246
MSYG_1187	94.6627	-0.145497	0.163463	-0.890089	0.373418	0.568566
MSYG_1188	449.785	0.0712051	0.152671	0.466396	0.640932	0.789863
MSYG_1189	74.3169	0.0504059	0.200892	0.250911	0.801883	0.89377
MSYG_1190	420.18	0.481707	0.0865437	5.56605	2.60573e-08	5.69082e-07
MSYG_1191	886.692	0.185863	0.057404	3.2378	0.00120453	0.00675179
MSYG_1192	215.197	0.28902	0.100889	2.86474	0.00417357	0.0187245
MSYG_1193	264.179	-0.00605094	0.120727	-0.0501208	0.960026	0.979489
MSYG_1194	91.3023	-0.506783	0.154701	-3.27588	0.00105333	0.00600607
MSYG_1195	831.608	-0.168438	0.0585711	-2.87579	0.00403022	0.0182761
MSYG_1196	304.504	0.0950121	0.0929221	1.02249	0.306548	0.504916
MSYG_1197	218.788	-0.0527274	0.103201	-0.510918	0.609408	0.767145
MSYG_1198	361.492	-0.16363	0.150345	-1.08836	0.276436	0.469826
MSYG_1199	143.839	0.14481	0.207955	0.696354	0.486207	0.672874
MSYG_1200	99.0119	-0.177558	0.207608	-0.855258	0.392408	0.586649
MSYG_1201	407.927	0.0552088	0.0922804	0.598273	0.549658	0.725054
MSYG_1202	221.377	0.183378	0.246921	0.742657	0.457689	0.647449
MSYG_1203	486.314	0.0901596	0.086187	1.04609	0.295518	0.491116
MSYG_1204	106.865	-0.0777161	0.140601	-0.552743	0.580439	0.749842
MSYG_1205	137.073	0.0897142	0.13357	0.671666	0.501796	0.685951
MSYG_1206	452.118	0.24382	0.169936	1.43477	0.151352	0.309249
MSYG_1207	221.805	0.116753	0.148527	0.786074	0.431824	0.621825
MSYG_1208	1117.74	0.1529	0.10439	1.46469	0.143005	0.297444
MSYG_1209	530.001	0.456381	0.11015	4.14326	3.42408e-05	0.000332358
MSYG_1210	105.721	0.0874149	0.26839	0.325701	0.744651	0.856154
MSYG_1211	164.388	-0.623675	0.293685	-2.12362	0.0337023	0.09971
MSYG_1212	516.357	-0.0392547	0.0884729	-0.443691	0.657266	0.801459
MSYG_1213	501	0.123064	0.115834	1.06241	0.28805	0.48234
MSYG_1214	217.063	0.200159	0.181869	1.10057	0.271085	0.463831
MSYG_1215	400.176	-0.00689052	0.0778365	-0.0885255	0.929459	0.963948
MSYG_1216	180.45	0.430895	0.130928	3.29109	0.000997993	0.00574541
MSYG_1217	251.292	0.0214775	0.107726	0.199372	0.841972	0.916964
MSYG_1218	472.221	-0.0541048	0.0766995	-0.705413	0.480553	0.66857
MSYG_1219	380.066	-0.034006	0.0792089	-0.429321	0.66769	0.807577
MSYG_1220	322.349	-0.0607406	0.0801422	-0.757911	0.448505	0.638359
MSYG_1221	53.9699	-0.63925	0.196287	-3.25671	0.00112713	0.00635556
MSYG_1222	157.433	-0.359257	0.138945	-2.58561	0.00972064	0.0374742
MSYG_1223	166.161	-0.0166356	0.16615	-0.100124	0.920246	0.958813
MSYG_1224	180.035	0.107038	0.197086	0.543104	0.587058	0.752722
MSYG_1225	848.801	-1.05	0.206106	-5.09447	3.49718e-07	5.93111e-06
MSYG_1226	1085.09	0.118974	0.0889497	1.33754	0.181045	0.351021
MSYG_1227	347.134	0.14138	0.0845589	1.67197	0.0945298	0.219056
MSYG_1228	305.877	0.164756	0.148976	1.10592	0.26876	0.461044
MSYG_1229	472.675	0.146759	0.0950579	1.54389	0.122615	0.264173
MSYG_1230	223.352	0.162758	0.165812	0.981581	0.326306	0.524947
MSYG_1231	282.053	0.0444461	0.108008	0.411507	0.680701	0.815391
MSYG_1232	45.4785	-0.269226	0.249324	-1.07983	0.28022	0.473856
MSYG_1233	469.193	-0.014862	0.12559	-0.118337	0.905801	0.950988
MSYG_1234	122.432	-0.0625218	0.152546	-0.409856	0.681911	0.816037
MSYG_1235	199.798	0.0405858	0.111943	0.362556	0.716936	0.839084
MSYG_1236	113.303	0.504922	0.154035	3.27797	0.00104557	0.00596917
MSYG_1237	88.9971	0.834796	0.234321	3.56262	0.000367169	0.00246734
MSYG_1238	589.9	-0.18149	0.149152	-1.21681	0.223677	0.404771
MSYG_1239	994.209	0.18326	0.107076	1.71149	0.0869913	0.2056
MSYG_1240	198.906	-0.143819	0.160397	-0.896644	0.369909	0.565054
MSYG_1241	457.51	-0.128033	0.137693	-0.929841	0.352454	0.550746
MSYG_1242	40.3195	1.28381	0.341163	3.76305	0.000167853	0.00127403
MSYG_1243	562.269	0.481217	0.0957475	5.02589	5.01094e-07	8.08385e-06
MSYG_1244	622.235	-0.044683	0.0783963	-0.569964	0.568702	0.740881
MSYG_1245	442.051	-0.290114	0.0935449	-3.10134	0.00192648	0.00998836
MSYG_1246	213.172	-0.0140631	0.150689	-0.0933255	0.925645	0.962222
MSYG_1247	267.524	-0.147824	0.122789	-1.20389	0.228632	0.412009
MSYG_1248	164.943	-0.236859	0.14564	-1.62633	0.103879	0.233362
MSYG_1249	152.813	-0.256159	0.141048	-1.81611	0.0693531	0.172916
MSYG_1250	475.25	0.105857	0.127931	0.827449	0.407983	0.601449
MSYG_1251	450.591	-0.891685	0.173534	-5.1384	2.77091e-07	4.80499e-06
MSYG_1252	164.037	-0.228184	0.121781	-1.87371	0.0609698	0.156654
MSYG_1253	736.441	0.386481	0.0697545	5.54059	3.01451e-08	6.40238e-07
MSYG_1254	170.927	0.437743	0.121124	3.61402	0.000301491	0.00208344
MSYG_1255	1471.01	0.0265145	0.107568	0.246491	0.805302	0.89596
MSYG_1256	345.33	0.352519	0.0926074	3.8066	0.000140892	0.00110377
MSYG_1257	388.057	0.0459128	0.0852406	0.538625	0.590145	0.755214
MSYG_1258	757.484	0.0787777	0.0750398	1.04981	0.293804	0.489498
MSYG_1259	643.29	-0.812912	0.125967	-6.45337	1.09393e-10	3.77978e-09
MSYG_1260	461.294	0.332327	0.108247	3.07009	0.00213997	0.0109
MSYG_1261	870.607	0.0966591	0.0739337	1.30738	0.191085	0.364234
MSYG_1262	113.065	-0.16455	0.161595	-1.01829	0.308542	0.507477
MSYG_1263	397.259	-0.0685192	0.0950184	-0.721116	0.470838	0.660357
MSYG_1264	408.542	-0.106327	0.122243	-0.869797	0.384411	0.579331
MSYG_1265	1027.61	0.383477	0.129334	2.96501	0.00302668	0.014526
MSYG_1266	156.604	0.0943749	0.159336	0.592303	0.553648	0.727409
MSYG_1267	216.371	-0.0219499	0.114453	-0.191781	0.847914	0.919432
MSYG_1268	91.5852	-0.476478	0.145871	-3.26645	0.00108906	0.00617934
MSYG_1269	247.694	0.253499	0.132374	1.91502	0.0554898	0.145735
MSYG_1270	810.26	-0.0025885	0.0871099	-0.0297154	0.976294	0.990629
MSYG_1271	146.324	0.0170989	0.141897	0.120502	0.904086	0.949833
MSYG_1272	199.452	0.0725656	0.138484	0.524002	0.600277	0.762283
MSYG_1273	140.037	0.185378	0.138059	1.34275	0.179354	0.348912
MSYG_1274	906.21	-0.10573	0.075045	-1.40889	0.158868	0.319707
MSYG_1275	239.935	0.101148	0.106923	0.945989	0.344154	0.544205
MSYG_1276	425.997	0.194488	0.126462	1.53792	0.124067	0.26631
MSYG_1277	852.055	-0.104872	0.0928159	-1.12989	0.258521	0.448129
MSYG_1278	421.192	0.237319	0.202352	1.1728	0.240875	0.42502
MSYG_1279	404.571	-0.446804	0.20959	-2.1318	0.0330236	0.0983275
MSYG_1280	153.519	0.183497	0.169782	1.08078	0.279794	0.473308
MSYG_1281	186.795	-0.146516	0.239195	-0.612539	0.540181	0.717874
MSYG_1282	956.58	0.0785833	0.0706422	1.11241	0.265961	0.457599
MSYG_1283	321.724	-0.267751	0.125962	-2.12565	0.0335321	0.0994594
MSYG_1284	130.157	-0.026515	0.158701	-0.167076	0.86731	0.929286
MSYG_1285	72.7308	-0.586949	0.232885	-2.52033	0.0117243	0.043254
MSYG_1286	271.705	-0.061779	0.0937604	-0.658902	0.509958	0.69261
MSYG_1287	518.411	-0.225169	0.0815571	-2.76088	0.00576466	0.0247133
MSYG_1288	182.637	0.0321202	0.180219	0.178229	0.858543	0.92462
MSYG_1289	458.335	0.248462	0.108066	2.29915	0.0214961	0.0697946
MSYG_1290	175.022	-1.17784	0.277989	-4.23702	2.26503e-05	0.00023253
MSYG_1291	260.531	-0.00573525	0.157267	-0.0364682	0.970909	0.986895
MSYG_1292	516.957	-0.473782	0.129831	-3.64922	0.000263033	0.00185423
MSYG_1293	295.553	0.176825	0.128736	1.37355	0.16958	0.33525
MSYG_1294	218.152	0.252331	0.275146	0.91708	0.359101	0.556624
MSYG_1295	1145.57	0.0505177	0.090042	0.561046	0.574766	0.745216
MSYG_1296	228.659	0.16084	0.102721	1.5658	0.117396	0.256388
MSYG_1297	157.577	-0.274789	0.133837	-2.05316	0.0400572	0.114414
MSYG_1298	259.859	-0.000893689	0.0952864	-0.00937897	0.992517	1
MSYG_1299	242.903	-0.585686	0.212172	-2.76043	0.00577253	0.0247242
MSYG_1300	232.293	0.524276	0.123106	4.25873	2.05589e-05	0.000215357
MSYG_1301	264.687	0.199872	0.135525	1.4748	0.140267	0.293047
MSYG_1302	1086.5	0.0515068	0.0739772	0.696252	0.486271	0.672874
MSYG_1303	633.741	-0.132817	0.0964242	-1.37742	0.168382	0.334166
MSYG_1304	192.755	-0.268359	0.133637	-2.00812	0.0446303	0.124036
MSYG_1305	435.153	-0.249015	0.0898794	-2.77054	0.0055963	0.0241031
MSYG_1306	110.235	0.168781	0.142561	1.18392	0.236444	0.420718
MSYG_1307	113.494	0.482451	0.131392	3.67184	0.000240813	0.00172062
MSYG_1308	158.919	-0.156408	0.165036	-0.947715	0.343274	0.543185
MSYG_1309	62.9813	0.609771	0.239818	2.54264	0.0110018	0.0413459
MSYG_1310	899.39	1.0778	0.131752	8.18048	2.82717e-16	2.84561e-14
MSYG_1311	84.163	-0.490212	0.228202	-2.14815	0.0317018	0.0953097
MSYG_1312	747.314	-0.226542	0.177597	-1.27559	0.202099	0.378068
MSYG_1313	537.599	0.293003	0.0791545	3.70166	0.000214192	0.00155929
MSYG_1314	397.709	-0.349357	0.198473	-1.76022	0.0783698	0.190072
MSYG_1315	89.4385	0.0644838	0.162736	0.396248	0.691922	0.824537
MSYG_1316	174.334	-0.261982	0.109786	-2.3863	0.0170188	0.0578965
MSYG_1317	436.511	0.206453	0.081772	2.52474	0.0115784	0.0428263
MSYG_1318	360.696	0.0458183	0.137524	0.333166	0.739009	0.852056
MSYG_1319	301.155	-0.17489	0.13529	-1.29271	0.196112	0.370159
MSYG_1320	1835.22	0.00282601	0.102523	0.0275645	0.978009	0.991648
MSYG_1321	1035.38	-0.0133795	0.0785106	-0.170416	0.864683	0.927161
MSYG_1322	242.75	-0.0610656	0.141908	-0.43032	0.666963	0.807577
MSYG_1323	1494.46	-0.275441	0.112683	-2.44438	0.0145102	0.0509561
MSYG_1325	674.353	0.827094	0.102871	8.04007	8.97849e-16	7.69823e-14
MSYG_1326	475.088	0.562268	0.115255	4.87846	1.06917e-06	1.60202e-05
MSYG_1327	278.25	-0.197107	0.130849	-1.50637	0.131971	0.27939
MSYG_1328	647.897	-0.620097	0.16282	-3.80848	0.000139824	0.00109726
MSYG_1329	190.939	-0.242386	0.12711	-1.9069	0.0565329	0.147566
MSYG_1330	121.661	0.0693159	0.157475	0.440171	0.659813	0.803085
MSYG_1331	315.162	-0.944023	0.160935	-5.86588	4.46762e-09	1.16865e-07
MSYG_1332	700.124	0.02402	0.122548	0.196005	0.844606	0.917318
MSYG_1333	219.078	-0.747622	0.149986	-4.98461	6.20874e-07	9.93426e-06
MSYG_1334	179.661	-0.245277	0.122158	-2.00786	0.0446582	0.124036
MSYG_1335	288.668	0.126844	0.116936	1.08473	0.278043	0.471035
MSYG_1336	587.756	0.180673	0.19105	0.945685	0.344309	0.544265
MSYG_1337	205.331	-0.400233	0.139202	-2.8752	0.00403771	0.018287
MSYG_1338	63.2999	-0.568184	0.234145	-2.42664	0.0152395	0.0529721
MSYG_1339	459.033	-0.0408228	0.0896349	-0.455434	0.648797	0.794453
MSYG_1340	371.572	-0.311339	0.0941162	-3.30802	0.000939565	0.00545136
MSYG_1341	344.468	0.581322	0.164532	3.53318	0.000410586	0.00270415
MSYG_1342	298.87	0.127892	0.100501	1.27255	0.203177	0.379777
MSYG_1343	745.969	0.0818844	0.124419	0.658134	0.510452	0.692873
MSYG_1344	285.178	0.046829	0.116648	0.401456	0.688084	0.821707
MSYG_1345	291.39	-0.0215586	0.122423	-0.1761	0.860216	0.925586
MSYG_1346	1083.47	-0.709914	0.0944027	-7.52006	5.47512e-14	3.3355e-12
MSYG_1347	282.272	0.116891	0.0891826	1.31069	0.189963	0.362991
MSYG_1348	151.127	0.407439	0.128088	3.18092	0.00146808	0.0079967
MSYG_1349	807.237	0.412694	0.058539	7.0499	1.79041e-12	8.63501e-11
MSYG_1350	540.178	0.227076	0.103061	2.20332	0.0275724	0.0854223
MSYG_1351	227.29	-0.0149871	0.125374	-0.119539	0.904848	0.950419
MSYG_1352	204.968	-0.567512	0.146336	-3.87815	0.000105255	0.000862741
MSYG_1353	221.301	0.0288646	0.137274	0.21027	0.833457	0.911845
MSYG_1354	166.45	0.0968138	0.197286	0.490728	0.623619	0.777881
MSYG_1355	104.059	0.668202	0.148568	4.49763	6.87156e-06	8.19982e-05
MSYG_1356	618.226	0.0249454	0.0725208	0.343975	0.730865	0.848162
MSYG_1357	704.948	0.121027	0.0974773	1.24159	0.214387	0.393426
MSYG_1358	1052.54	0.184781	0.067504	2.73734	0.0061939	0.0262137
MSYG_1359	680.617	0.156824	0.107719	1.45586	0.145431	0.301543
MSYG_1360	299.68	0.0402017	0.0855906	0.469698	0.638571	0.789054
MSYG_1361	119.795	-0.569463	0.136323	-4.17731	2.94977e-05	0.000291825
MSYG_1362	211.607	-0.523259	0.124568	-4.20058	2.66236e-05	0.000269143
MSYG_1363	14.8847	-0.207146	0.493421	-0.419816	0.67462	0.812562
MSYG_1364	111.886	-0.18692	0.263671	-0.708915	0.478377	0.666332
MSYG_1365	219.691	-0.186909	0.200116	-0.934003	0.350303	0.548996
MSYG_1366	236.311	-0.185223	0.127384	-1.45406	0.145931	0.302173
MSYG_1367	117.565	-0.0425212	0.160997	-0.264112	0.791694	0.884789
MSYG_1368	247.545	-0.277813	0.144806	-1.91852	0.0550452	0.144971
MSYG_1369	1242.6	0.114801	0.109419	1.04918	0.294094	0.489804
MSYG_1370	501.594	-0.0088012	0.0682621	-0.128932	0.897411	0.946034
MSYG_1371	675.468	-0.0532727	0.0669803	-0.795348	0.426411	0.618117
MSYG_1372	486.921	-0.0862157	0.158214	-0.54493	0.585802	0.751931
MSYG_1373	243.861	0.0895422	0.17466	0.512666	0.608185	0.767065
MSYG_1374	47.1222	-0.919653	0.227164	-4.04842	5.15655e-05	0.000464491
MSYG_1375	507.278	-0.00876742	0.0679953	-0.128941	0.897404	0.946034
MSYG_1376	321.639	-0.0401448	0.0779122	-0.515257	0.606373	0.766241
MSYG_1377	253.743	0.149543	0.101655	1.47108	0.141269	0.294364
MSYG_1378	327.911	0.122595	0.0849317	1.44345	0.148893	0.306719
MSYG_1379	232.225	-0.283694	0.0975887	-2.90704	0.00364865	0.0168228
MSYG_1380	164.454	-0.226775	0.116899	-1.93992	0.052389	0.139855
MSYG_1381	398.763	0.139925	0.0796726	1.75625	0.0790452	0.191312
MSYG_1382	113.708	-0.0204158	0.160972	-0.126828	0.899076	0.946289
MSYG_1383	219.717	-2.18748	0.269019	-8.1313	4.24723e-16	4.0132e-14
MSYG_1384	292.724	-0.0165328	0.0968157	-0.170766	0.864408	0.927081
MSYG_1385	121.838	-1.31638	0.181471	-7.25392	4.04875e-13	2.23163e-11
MSYG_1386	667.603	-0.782855	0.151687	-5.16098	2.45656e-07	4.3578e-06
MSYG_1387	71.8729	-0.56254	0.183721	-3.06192	0.00219924	0.0111528
MSYG_1388	400.676	-0.0345925	0.179785	-0.19241	0.847421	0.919432
MSYG_1389	659.368	-0.0640798	0.0709191	-0.903562	0.366228	0.562184
MSYG_1390	390.43	0.0703931	0.0888634	0.79215	0.428273	0.618498
MSYG_1391	595.33	0.195838	0.0738754	2.65093	0.00802716	0.0321142
MSYG_1392	377.765	-0.0866922	0.107955	-0.803039	0.421952	0.613966
MSYG_1393	1164.33	-0.52173	0.070969	-7.35152	1.95958e-13	1.10645e-11
MSYG_1394	149.525	0.853279	0.141416	6.03384	1.60111e-09	4.63322e-08
MSYG_1395	40.7	-0.665269	0.330418	-2.01342	0.0440708	0.12292
MSYG_1396	265.756	-0.183733	0.148748	-1.2352	0.216756	0.396359
MSYG_1397	238.578	-0.977098	0.148085	-6.59823	4.16105e-11	1.60547e-09
MSYG_1398	187.245	-0.499157	0.145685	-3.42627	0.000611932	0.00379283
MSYG_1399	442.623	-0.0418061	0.10859	-0.384991	0.700244	0.82919
MSYG_1400	630.244	0.335953	0.147061	2.28445	0.0223453	0.072091
MSYG_1401	822.829	0.847172	0.0664925	12.7409	3.50513e-37	1.62288e-34
MSYG_1402	825.688	0.00794791	0.0614941	0.129247	0.897162	0.946034
MSYG_1403	8.98153	0.824973	0.663366	1.24362	0.213641	0.392367
MSYG_1404	676.581	-0.147499	0.114148	-1.29218	0.196295	0.370353
MSYG_1405	216.562	-0.456705	0.124826	-3.65874	0.000253458	0.00179711
MSYG_1406	273.605	0.133608	0.142283	0.939028	0.347717	0.547464
MSYG_1407	279.797	-0.0803026	0.103919	-0.772741	0.439676	0.628795
MSYG_1408	325.944	-0.270652	0.110731	-2.44422	0.0145164	0.0509561
MSYG_1409	195.747	0.679493	0.142465	4.76955	1.84635e-06	2.57488e-05
MSYG_1410	782.241	-0.188263	0.0958378	-1.96439	0.0494852	0.133719
MSYG_1411	583.058	0.681534	0.130499	5.22251	1.76515e-07	3.29541e-06
MSYG_1412	430.843	0.0138736	0.074439	0.186375	0.85215	0.921031
MSYG_1413	763.222	0.431996	0.108364	3.98654	6.70436e-05	0.00058458
MSYG_1414	248.14	0.516114	0.206325	2.50146	0.0123681	0.0449484
MSYG_1415	751.064	0.7175	0.185511	3.8677	0.000109866	0.000893988
MSYG_1416	340.01	0.231812	0.113041	2.05068	0.0402978	0.114747
MSYG_1417	767.808	-0.0896029	0.127964	-0.700221	0.483789	0.670639
MSYG_1418	554.636	0.175617	0.0805249	2.1809	0.0291907	0.0896239
MSYG_1419	284.033	0.18072	0.160988	1.12256	0.261622	0.451929
MSYG_1420	557.027	-0.226281	0.102818	-2.20079	0.027751	0.085887
MSYG_1421	439.433	-0.178232	0.129541	-1.37587	0.16886	0.334542
MSYG_1422	333.362	-0.0265551	0.0926921	-0.286487	0.774505	0.873571
MSYG_1423	443.702	0.472002	0.108971	4.33145	1.48128e-05	0.000158758
MSYG_1424	401.699	-0.923291	0.182906	-5.04789	4.46705e-07	7.30828e-06
MSYG_1425	554.067	-0.324545	0.0965869	-3.36013	0.000779046	0.00467226
MSYG_1426	364.398	0.204818	0.113742	1.80073	0.0717455	0.17779
MSYG_1427	109.403	0.411339	0.170383	2.41421	0.0157695	0.0545685
MSYG_1428	583.192	0.106154	0.0897886	1.18226	0.237101	0.421039
MSYG_1429	477.186	-0.327072	0.120413	-2.71624	0.00660276	0.0273932
MSYG_1430	235.209	0.0834365	0.107573	0.775625	0.43797	0.62724
MSYG_1431	328.841	0.501998	0.123283	4.07192	4.66271e-05	0.000430047
MSYG_1432	609.474	0.326926	0.0959228	3.40822	0.000653874	0.00400985
MSYG_1433	872.335	-0.0812077	0.0615342	-1.31972	0.18693	0.359526
MSYG_1434	278.801	0.192836	0.0998729	1.93081	0.0535064	0.141806
MSYG_1435	219.629	0.0279668	0.13881	0.201476	0.840326	0.916324
MSYG_1436	587.569	0.29034	0.113676	2.55411	0.010646	0.0402829
MSYG_1437	261.077	0.262701	0.194832	1.34835	0.177546	0.34656
MSYG_1438	147.415	0.375974	0.273534	1.37451	0.169285	0.334952
MSYG_1439	168.86	0.0177781	0.207365	0.0857334	0.931678	0.964595
MSYG_1440	64.0726	0.241056	0.185653	1.29842	0.194144	0.367764
MSYG_1441	67.4631	0.276937	0.209016	1.32495	0.185186	0.357107
MSYG_1442	429.862	0.0119243	0.0810362	0.147147	0.883016	0.937766
MSYG_1443	173.867	0.103545	0.134878	0.767696	0.442668	0.631798
MSYG_1444	102.289	-0.429508	0.227638	-1.8868	0.0591867	0.153183
MSYG_1445	476.391	-0.319595	0.132673	-2.40889	0.0160009	0.0552455
MSYG_1446	460.698	0.0746455	0.0968682	0.770589	0.440951	0.629735
MSYG_1447	124.873	-0.257225	0.15884	-1.61939	0.105363	0.23578
MSYG_1448	145.137	-0.881699	0.168905	-5.22008	1.78845e-07	3.32552e-06
MSYG_1449	172.665	-0.16748	0.111602	-1.50068	0.133437	0.281481
MSYG_1450	461.989	0.132426	0.0775801	1.70696	0.0878298	0.207264
MSYG_1451	338.036	-0.089394	0.079706	-1.12155	0.262055	0.452392
MSYG_1452	256.352	-0.424058	0.100648	-4.21328	2.51692e-05	0.000256117
MSYG_1453	723.244	0.137368	0.131806	1.0422	0.297321	0.492874
MSYG_1454	244.247	-0.0791191	0.163193	-0.48482	0.627804	0.780751
MSYG_1455	387.581	-0.0456193	0.0807222	-0.56514	0.571978	0.743058
MSYG_1456	2143.45	0.156269	0.0736969	2.12042	0.0339704	0.100372
MSYG_1457	192.132	-0.231237	0.124226	-1.86142	0.0626853	0.160084
MSYG_1458	450.656	0.714767	0.127105	5.62344	1.87191e-08	4.18693e-07
MSYG_1459	843.824	-1.19033	0.199	-5.98156	2.21005e-09	6.12726e-08
MSYG_1460	484.697	-0.35327	0.207423	-1.70314	0.0885419	0.208519
MSYG_1461	479.016	-0.642417	0.223499	-2.87437	0.00404841	0.018287
MSYG_1462	205.104	0.165146	0.144345	1.14411	0.252579	0.440423
MSYG_1463	342.802	0.111049	0.0837846	1.32542	0.185033	0.35696
MSYG_1464	445.093	0.0565681	0.102814	0.550199	0.582183	0.751046
MSYG_1465	282.696	-0.0778536	0.187844	-0.414459	0.678538	0.814375
MSYG_1466	192.114	-0.190117	0.22158	-0.858005	0.39089	0.585702
MSYG_1467	428.656	0.0531961	0.089677	0.593197	0.55305	0.727036
MSYG_1468	203.671	0.143954	0.120243	1.19719	0.231232	0.414482
MSYG_1469	140.087	0.130972	0.14592	0.89756	0.36942	0.564866
MSYG_1470	961.343	0.552933	0.0824039	6.71003	1.94583e-11	8.19019e-10
MSYG_1471	234.472	-0.374751	0.124789	-3.00309	0.00267257	0.0131399
MSYG_1472	515.147	-0.50772	0.117767	-4.31124	1.62342e-05	0.000172791
MSYG_1473	238.945	0.896685	0.166703	5.37894	7.49252e-08	1.51486e-06
MSYG_1474	1526.24	0.104543	0.0748623	1.39648	0.162571	0.325423
MSYG_1475	540.506	0.303712	0.113109	2.68512	0.00725045	0.0294212
MSYG_1476	776.786	0.0518665	0.0795751	0.651793	0.514535	0.696986
MSYG_1477	341.296	-0.103774	0.0853033	-1.21653	0.223783	0.404771
MSYG_1478	306.004	-0.0380258	0.121291	-0.313509	0.753894	0.860796
MSYG_1479	375.08	0.0955587	0.0923591	1.03464	0.300835	0.498036
MSYG_1480	520.855	-0.130054	0.0747246	-1.74044	0.0817818	0.195786
MSYG_1481	70.7073	0.181716	0.190006	0.956366	0.338887	0.538821
MSYG_1482	151.17	0.4181	0.167937	2.48962	0.0127881	0.0461487
MSYG_1483	591.917	0.12952	0.134211	0.965047	0.334521	0.533345
MSYG_1484	316.361	-1.79499	0.178903	-10.0333	1.08767e-23	2.88315e-21
MSYG_1485	596.339	-0.0638373	0.0731451	-0.872749	0.3828	0.577716
MSYG_1486	469.202	-0.0166887	0.0782603	-0.213246	0.831135	0.910806
MSYG_1487	250.19	0.0379501	0.108065	0.35118	0.725453	0.845726
MSYG_1488	184.218	-0.653056	0.158975	-4.10791	3.99249e-05	0.000378021
MSYG_1489	240.51	-0.212249	0.116317	-1.82475	0.068038	0.170462
MSYG_1490	243.535	0.167717	0.107204	1.56447	0.117707	0.256815
MSYG_1491	498.527	-0.0560159	0.0789516	-0.709497	0.478016	0.666029
MSYG_1492	294.125	0.000363881	0.0808533	0.00450051	0.996409	1
MSYG_1493	307.181	-0.0343329	0.100425	-0.341878	0.732443	0.849437
MSYG_1494	404.375	0.167793	0.0844653	1.98653	0.046974	0.12854
MSYG_1495	281.998	-0.781406	0.163433	-4.78121	1.74245e-06	2.46714e-05
MSYG_1496	380.149	0.0546711	0.0966907	0.565422	0.571786	0.743017
MSYG_1497	501.765	0.430935	0.0783657	5.49903	3.81895e-08	8.0008e-07
MSYG_1498	242.345	-0.462932	0.178292	-2.59648	0.00941847	0.0364916
MSYG_1499	579.353	0.0135839	0.0661903	0.205225	0.837397	0.914637
MSYG_1500	227.584	-0.528162	0.209617	-2.51965	0.0117471	0.0433034
MSYG_1501	44.2363	-0.67323	0.267593	-2.51587	0.0118739	0.0435974
MSYG_1502	254.179	0.11064	0.110103	1.00488	0.314956	0.514191
MSYG_1503	94.4802	1.26245	0.28211	4.47501	7.64067e-06	8.92182e-05
MSYG_1504	666.869	-0.366072	0.0761017	-4.8103	1.50702e-06	2.15554e-05
MSYG_1505	334.336	-0.148958	0.0900244	-1.65464	0.0979977	0.224619
MSYG_1506	373.692	0.213506	0.101212	2.1095	0.0349018	0.102535
MSYG_1507	435.256	0.35486	0.0898648	3.94882	7.85365e-05	0.0006672
MSYG_1508	912.344	1.18105	0.10672	11.0668	1.81757e-28	6.01097e-26
MSYG_1509	683.81	-0.126305	0.0890263	-1.41874	0.155976	0.315734
MSYG_1510	276.69	-0.869758	0.213077	-4.0819	4.46697e-05	0.000415302
MSYG_1511	254.002	-0.029574	0.100033	-0.295642	0.767503	0.869537
MSYG_1512	786.167	0.677755	0.107965	6.27752	3.44026e-10	1.10513e-08
MSYG_1513	725.623	0.122538	0.0671766	1.82412	0.0681343	0.17052
MSYG_1514	311.679	-0.448971	0.18199	-2.467	0.0136249	0.0484662
MSYG_1515	343.711	-0.300387	0.199857	-1.503	0.132838	0.280584
MSYG_1516	290.165	-0.128341	0.19172	-0.66942	0.503228	0.687299
MSYG_1517	247.83	-0.490992	0.122247	-4.01638	5.90985e-05	0.000524188
MSYG_1518	516.678	0.555291	0.112709	4.92679	8.35933e-07	1.29444e-05
MSYG_1519	269.775	-0.778378	0.20376	-3.82008	0.000133408	0.00105586
MSYG_1520	223.314	-0.154611	0.111147	-1.39105	0.164211	0.327885
MSYG_1521	161.455	0.229587	0.144001	1.59435	0.110858	0.245351
MSYG_1522	766.453	-0.483413	0.0950166	-5.08767	3.62493e-07	6.0949e-06
MSYG_1523	339.75	0.155134	0.103025	1.5058	0.13212	0.279449
MSYG_1524	723.55	0.114232	0.0662326	1.72471	0.0845799	0.201443
MSYG_1525	80.9748	0.33649	0.183709	1.83165	0.067004	0.168511
MSYG_1526	303.371	0.0592048	0.0971293	0.609546	0.542163	0.71941
MSYG_1527	592.06	0.375243	0.0769602	4.87581	1.08364e-06	1.61326e-05
MSYG_1528	550.018	0.0525725	0.0794456	0.661741	0.508137	0.69176
MSYG_1529	120.613	-0.350962	0.146343	-2.39822	0.016475	0.0564195
MSYG_1530	1106.96	-0.280153	0.121268	-2.3102	0.020877	0.0684649
MSYG_1531	264.51	-0.00138732	0.0890864	-0.0155727	0.987575	0.997517
MSYG_1532	267.392	-0.4154	0.142907	-2.90679	0.00365161	0.0168228
MSYG_1533	813.231	-0.217889	0.137908	-1.57996	0.114116	0.250882
MSYG_1534	82.6121	-0.595521	0.268442	-2.21844	0.0265249	0.0829238
MSYG_1535	1332.9	-0.0138461	0.155173	-0.0892298	0.928899	0.963658
MSYG_1536	232.818	-0.0168744	0.150721	-0.111958	0.910857	0.952988
MSYG_1537	326.741	-0.268726	0.097375	-2.7597	0.0057854	0.0247564
MSYG_1538	678.415	0.291408	0.0650924	4.47684	7.57574e-06	8.87992e-05
MSYG_1539	190.22	0.0803918	0.134639	0.597092	0.550446	0.725054
MSYG_1540	175.337	0.0437337	0.17789	0.245847	0.805801	0.895979
MSYG_1541	148.594	0.38386	0.129647	2.9608	0.0030684	0.0146915
MSYG_1542	165.37	-0.720505	0.171981	-4.18944	2.79648e-05	0.000280861
MSYG_1543	1868.14	-0.065416	0.0755457	-0.865913	0.386538	0.581062
MSYG_1544	244.379	0.0252479	0.138474	0.18233	0.855324	0.922607
MSYG_1545	372.797	-0.182314	0.10975	-1.66118	0.0966763	0.222605
MSYG_1546	574.921	-0.0591415	0.104172	-0.567727	0.57022	0.742024
MSYG_1547	323.434	-0.837674	0.1408	-5.94941	2.69116e-09	7.2866e-08
MSYG_1548	207.485	-0.0729755	0.133732	-0.545685	0.585282	0.751931
MSYG_1549	45.9247	-0.794022	0.253148	-3.13659	0.00170922	0.00903391
MSYG_1550	186.882	0.315573	0.135204	2.33406	0.0195928	0.0648424
MSYG_1551	407.741	0.46985	0.129063	3.64045	0.000272158	0.00191213
MSYG_1552	668.789	0.0338643	0.0700741	0.483264	0.628908	0.781494
MSYG_1553	195.942	-0.383569	0.13613	-2.81765	0.0048376	0.0212304
MSYG_1554	327.69	-0.0143754	0.186967	-0.0768873	0.938713	0.969494
MSYG_1555	236.54	-0.824031	0.176097	-4.67941	2.87707e-06	3.84236e-05
MSYG_1556	165.224	-0.234632	0.133255	-1.76077	0.078277	0.190048
MSYG_1557	299.457	-0.145675	0.116781	-1.24742	0.212242	0.390729
MSYG_1558	72.4944	-0.0659389	0.171673	-0.384096	0.700907	0.829762
MSYG_1559	877.116	-0.893171	0.0984501	-9.07232	1.16507e-19	1.7981e-17
MSYG_1560	73.5001	-0.141591	0.176744	-0.801107	0.423069	0.615398
MSYG_1561	301.14	0.00456927	0.116095	0.039358	0.968605	0.985852
MSYG_1562	708.656	0.0713344	0.0735084	0.970426	0.331834	0.530339
MSYG_1563	249.366	-0.225133	0.112197	-2.00659	0.0447931	0.124156
MSYG_1564	377.752	-0.636992	0.144594	-4.40539	1.05593e-05	0.000118091
MSYG_1565	61.068	-0.165253	0.199014	-0.830358	0.406336	0.600299
MSYG_1566	744.661	-0.109357	0.12357	-0.884974	0.376171	0.571227
MSYG_1567	161.887	0.536688	0.185804	2.88846	0.00387131	0.0176941
MSYG_1568	977.097	0.405894	0.0875806	4.63452	3.57762e-06	4.61403e-05
MSYG_1569	439.039	-0.0150144	0.0715694	-0.209789	0.833833	0.911845
MSYG_1570	94.3306	-0.0873229	0.165379	-0.528018	0.597487	0.760408
MSYG_1571	581.604	0.11602	0.0754258	1.5382	0.124	0.266289
MSYG_1572	370.57	-0.195763	0.118552	-1.65128	0.0986811	0.225092
MSYG_1573	349.235	-0.387256	0.140612	-2.75408	0.00588571	0.0251391
MSYG_1574	471.623	0.0928936	0.0803654	1.15589	0.247726	0.433965
MSYG_1575	491.793	-0.475792	0.244225	-1.94817	0.0513947	0.137794
MSYG_1576	169.174	0.457112	0.238975	1.9128	0.0557737	0.146307
MSYG_1577	113.447	-0.316788	0.247392	-1.28051	0.200365	0.375895
MSYG_1578	237.266	-0.926608	0.289293	-3.20301	0.00136001	0.00747586
MSYG_1579	44.8536	-0.406897	0.241351	-1.68592	0.0918119	0.214259
MSYG_1580	196.512	-0.423735	0.211519	-2.00329	0.0451459	0.124642
MSYG_1581	394.564	-0.303462	0.219609	-1.38183	0.167025	0.332042
MSYG_1582	194.432	0.0937321	0.180605	0.518988	0.603769	0.764782
MSYG_1583	381.44	-0.203917	0.206027	-0.98976	0.322292	0.521934
MSYG_1584	363.563	-0.780793	0.248476	-3.14233	0.00167611	0.00887914
MSYG_1585	915.107	-0.265027	0.107578	-2.46358	0.0137556	0.0488033
MSYG_1586	262.617	0.110707	0.104191	1.06254	0.287992	0.48234
MSYG_1587	149.772	-0.260256	0.126069	-2.06439	0.0389805	0.112099
MSYG_1588	233.96	-0.169187	0.158803	-1.06539	0.286701	0.481125
MSYG_1589	265.557	-0.0909024	0.117116	-0.776171	0.437648	0.62724
MSYG_1590	1240.58	0.154475	0.158404	0.975199	0.329461	0.528737
MSYG_1591	218.092	-0.028487	0.166581	-0.171009	0.864216	0.927081
MSYG_1592	784.56	0.495361	0.105093	4.71357	2.4342e-06	3.33442e-05
MSYG_1593	675.691	0.0574094	0.0785452	0.73091	0.464834	0.654159
MSYG_1594	499.236	0.312911	0.0887808	3.52453	0.000424232	0.00277428
MSYG_1595	271.219	0.13991	0.0978554	1.42976	0.152785	0.310725
MSYG_1596	344.77	-0.229828	0.113803	-2.01952	0.0434334	0.121656
MSYG_1597	131.542	0.243059	0.1191	2.04079	0.0412715	0.116944
MSYG_1598	128.08	-0.0656088	0.123514	-0.531183	0.595292	0.758448
MSYG_1599	242.241	0.128045	0.173558	0.737766	0.460657	0.650454
MSYG_1600	253.426	-0.0917793	0.109708	-0.83658	0.402829	0.596259
MSYG_1601	503.787	0.0442525	0.0978109	0.452429	0.65096	0.796497
MSYG_1602	283.235	-0.130981	0.0982643	-1.33295	0.182549	0.353345
MSYG_1603	213.357	-0.169948	0.145603	-1.1672	0.24313	0.428346
MSYG_1604	232.753	-0.666712	0.142886	-4.66604	3.07059e-06	4.06195e-05
MSYG_1605	235.029	-0.0463032	0.103416	-0.447737	0.654343	0.798556
MSYG_1606	146.383	-0.220066	0.212446	-1.03587	0.300263	0.497395
MSYG_1607	197.096	-0.414403	0.143667	-2.88448	0.00392062	0.017849
MSYG_1608	201.6	-0.416966	0.220133	-1.89416	0.0582043	0.151472
MSYG_1609	417.574	-0.356514	0.130362	-2.7348	0.00624174	0.026296
MSYG_1610	108.145	-0.69332	0.202607	-3.42199	0.000621654	0.00382747
MSYG_1611	569.277	-0.00467467	0.066403	-0.0703985	0.943876	0.97136
MSYG_1612	517.759	0.0156904	0.0647462	0.242337	0.808519	0.897923
MSYG_1613	168.857	-0.643568	0.185243	-3.47419	0.000512406	0.00325885
MSYG_1614	295.483	0.0150692	0.0904995	0.166512	0.867754	0.929286
MSYG_1615	51.0887	-0.540824	0.21353	-2.53278	0.0113161	0.0422189
MSYG_1616	327.013	-0.619398	0.229357	-2.70058	0.0069218	0.0284113
MSYG_1617	609.394	-0.0687973	0.100685	-0.683291	0.494423	0.680004
MSYG_1618	373.774	-0.488314	0.0983816	-4.96347	6.92464e-07	1.09423e-05
MSYG_1619	668.076	-0.257933	0.199907	-1.29026	0.196959	0.371303
MSYG_1620	291.812	0.741322	0.243456	3.04499	0.0023269	0.0116597
MSYG_1621	103.256	0.0499344	0.148849	0.335471	0.73727	0.852056
MSYG_1622	210.831	-0.203833	0.22431	-0.908713	0.363502	0.560444
MSYG_1623	366.192	-0.267866	0.0940907	-2.84689	0.00441484	0.019598
MSYG_1624	647.666	0.0044411	0.0595301	0.0746025	0.940531	0.970487
MSYG_1625	431.17	0.000550306	0.10775	0.00510727	0.995925	1
MSYG_1626	583.696	0.141983	0.131685	1.0782	0.280946	0.474391
MSYG_1627	189.477	0.150933	0.175716	0.858962	0.390362	0.5851
MSYG_1628	489.604	0.258242	0.116766	2.21162	0.0269932	0.0841061
MSYG_1629	280.818	0.16602	0.162471	1.02185	0.306853	0.505238
MSYG_1630	611.979	0.299394	0.0919403	3.2564	0.00112835	0.00635556
MSYG_1631	209.043	-0.804405	0.216445	-3.71645	0.000202046	0.00148487
MSYG_1632	319.463	0.38383	0.134729	2.8489	0.00438702	0.0195119
MSYG_1633	452.802	-0.802083	0.0881915	-9.09478	9.4775e-20	1.56453e-17
MSYG_1634	1157.49	-2.53163	0.136417	-18.558	7.02667e-77	1.62667e-73
MSYG_1635	139.409	-0.145991	0.143988	-1.01391	0.310624	0.509093
MSYG_1636	123.912	0.398111	0.139351	2.85689	0.00427815	0.0191011
MSYG_1637	248.923	0.184469	0.129905	1.42003	0.1556	0.315285
MSYG_1638	686.712	-0.100313	0.062472	-1.60573	0.108332	0.240912
MSYG_1639	341.451	-0.324054	0.0950579	-3.40902	0.000651979	0.00400353
MSYG_1640	157.128	-0.673517	0.167439	-4.02246	5.75935e-05	0.000512804
MSYG_1641	366.689	-0.249765	0.145664	-1.71467	0.0864061	0.204634
MSYG_1642	360.16	-0.157465	0.108674	-1.44897	0.147346	0.304015
MSYG_1643	180.856	-0.390405	0.173771	-2.24666	0.0246615	0.078047
MSYG_1644	155.161	-0.277671	0.128434	-2.16197	0.0306206	0.0927835
MSYG_1645	715.402	0.269543	0.0779315	3.45871	0.000542761	0.00342368
MSYG_1646	504.267	0.12727	0.0967328	1.31568	0.18828	0.361267
MSYG_1647	199.213	-0.0144816	0.119312	-0.121376	0.903393	0.949321
MSYG_1648	219.413	0.0521521	0.159387	0.327205	0.743513	0.855271
MSYG_1649	1478.55	0.110838	0.0889267	1.2464	0.212619	0.391267
MSYG_1650	484.452	0.716106	0.130585	5.48384	4.16199e-08	8.68018e-07
MSYG_1651	293.9	-0.00365407	0.0842683	-0.0433624	0.965413	0.983352
MSYG_1652	790.384	-0.437577	0.170713	-2.56324	0.0103701	0.0394202
MSYG_1653	352.093	0.0259849	0.098832	0.26292	0.792612	0.885568
MSYG_1654	1073.81	-0.16123	0.134432	-1.19934	0.230396	0.413623
MSYG_1655	101.961	-0.0494651	0.185656	-0.266434	0.789905	0.883705
MSYG_1656	248.39	-0.15881	0.103811	-1.52981	0.126065	0.269474
MSYG_1657	1099.42	0.0838942	0.222087	0.377753	0.705614	0.832567
MSYG_1658	299.272	-1.02282	0.20795	-4.91861	8.71589e-07	1.34068e-05
MSYG_1659	569.829	-0.0996979	0.0707179	-1.4098	0.158599	0.319682
MSYG_1660	62.2477	-0.423452	0.274179	-1.54444	0.122482	0.26401
MSYG_1661	153.286	-0.0965283	0.203312	-0.474779	0.634944	0.786251
MSYG_1662	84.1688	-0.261676	0.16202	-1.61508	0.106293	0.237496
MSYG_1663	298.755	-0.122575	0.0959	-1.27816	0.201194	0.376984
MSYG_1664	310.373	-0.151802	0.0994852	-1.52588	0.127041	0.27131
MSYG_1665	353.413	-0.302636	0.100704	-3.00521	0.00265396	0.0130722
MSYG_1666	136.48	-0.59453	0.179813	-3.30637	0.00094512	0.00546988
MSYG_1667	173.131	-0.361476	0.172609	-2.09419	0.0362434	0.105672
MSYG_1668	741.424	-0.350962	0.13863	-2.53165	0.0113527	0.0422872
MSYG_1669	573.603	0.190557	0.0996978	1.91135	0.0559596	0.146546
MSYG_1670	695.683	0.117474	0.0731566	1.60579	0.10832	0.240912
MSYG_1671	261.244	-0.287908	0.0937385	-3.07139	0.00213061	0.0108759
MSYG_1672	1170.83	0.0682453	0.10056	0.678651	0.497359	0.682616
MSYG_1673	1081.31	0.509372	0.151896	3.35342	0.000798201	0.0047686
MSYG_1674	64.3287	-0.0687989	0.188007	-0.365937	0.714412	0.838248
MSYG_1675	189.626	-0.146568	0.174374	-0.840537	0.400607	0.594491
MSYG_1676	343.702	-0.147688	0.136062	-1.08545	0.277723	0.47083
MSYG_1677	350.568	-0.156585	0.171738	-0.911765	0.361892	0.55924
MSYG_1678	151.863	-0.116998	0.171298	-0.68301	0.4946	0.680004
MSYG_1679	94.255	0.106021	0.153383	0.691217	0.489429	0.67618
MSYG_1680	81.6398	-0.711741	0.183975	-3.86869	0.000109422	0.000893518
MSYG_1681	71.469	-0.524316	0.186168	-2.81635	0.00485723	0.0212964
MSYG_1682	200.223	-0.134394	0.158676	-0.846971	0.397012	0.59143
MSYG_1683	350.242	-0.127914	0.0830439	-1.54032	0.123483	0.265548
MSYG_1684	259.494	-0.633274	0.236916	-2.67299	0.00751779	0.0302673
MSYG_1685	437.505	-0.279567	0.133081	-2.10073	0.0356645	0.104378
MSYG_1686	425.653	0.00275328	0.115648	0.0238075	0.981006	0.993234
MSYG_1687	268.998	-0.276968	0.12796	-2.16449	0.0304267	0.0923168
MSYG_1688	460.585	0.50426	0.149326	3.37691	0.000733039	0.00443077
MSYG_1689	418.615	-0.176294	0.130705	-1.34879	0.177405	0.346552
MSYG_1690	738.453	0.178925	0.0631959	2.83127	0.00463629	0.0204438
MSYG_1691	113.292	-0.0154563	0.189274	-0.0816613	0.934916	0.967083
MSYG_1692	171.546	-0.0119645	0.184577	-0.0648209	0.948317	0.973815
MSYG_1693	1062.39	0.0837567	0.0732178	1.14394	0.252649	0.440423
MSYG_1694	621.318	0.34724	0.105484	3.29186	0.000995285	0.00573869
MSYG_1695	298.098	0.00912849	0.100568	0.0907692	0.927676	0.963159
MSYG_1696	874.643	0.305835	0.0962102	3.17882	0.00147874	0.00804531
MSYG_1697	352.265	0.338433	0.097466	3.47232	0.000515986	0.00326851
MSYG_1698	242.018	0.171645	0.124848	1.37483	0.169185	0.334897
MSYG_1699	643.974	-0.996957	0.165022	-6.04135	1.52826e-09	4.45021e-08
MSYG_1700	698.782	-0.113756	0.126514	-0.899156	0.36857	0.564125
MSYG_1701	209.741	-0.122768	0.1127	-1.08933	0.276008	0.469823
MSYG_1702	66.1663	-0.139988	0.270058	-0.518364	0.604204	0.764782
MSYG_1703	438.12	-1.23392	0.138818	-8.88875	6.17977e-19	8.17495e-17
MSYG_1704	248.513	-0.116549	0.156431	-0.745052	0.45624	0.646189
MSYG_1705	136.091	-1.53097	0.227209	-6.73814	1.60432e-11	6.94204e-10
MSYG_1706	174.358	-0.276463	0.168237	-1.6433	0.100321	0.227912
MSYG_1707	713.441	0.240093	0.327292	0.733575	0.463208	0.652664
MSYG_1708	451.803	1.356	0.613248	2.21117	0.0270239	0.0841429
MSYG_1709	245.307	-1.14072	0.175697	-6.49257	8.43841e-11	3.00537e-09
MSYG_1710	30.1617	0.133915	0.359731	0.372264	0.709696	0.835175
MSYG_1711	1438.34	0.530517	0.151239	3.5078	0.000451824	0.00293072
MSYG_1712	804.611	-0.524275	0.0895914	-5.85185	4.86144e-09	1.26452e-07
MSYG_1713	239.414	0.00208334	0.214232	0.0097247	0.992241	1
MSYG_1714	234.647	-0.113234	0.116261	-0.973959	0.330077	0.529175
MSYG_1715	707.691	-0.230687	0.118429	-1.9479	0.0514272	0.137794
MSYG_1716	296.673	-0.173415	0.157768	-1.09918	0.27169	0.464693
MSYG_1717	248.543	-0.152064	0.174702	-0.870422	0.38407	0.579089
MSYG_1718	497.459	-0.781549	0.177499	-4.40313	1.06702e-05	0.000119044
MSYG_1719	2371.8	0.178155	0.056545	3.15067	0.00162897	0.00866911
MSYG_1720	389.704	0.287445	0.0930687	3.08852	0.00201155	0.0103714
MSYG_1721	334.405	-0.0746551	0.107884	-0.691993	0.488942	0.675963
MSYG_1722	613.179	0.267381	0.0827015	3.23308	0.00122464	0.00683141
MSYG_1723	163.054	-0.348981	0.124786	-2.79665	0.00516362	0.0225543
MSYG_1724	493.49	-0.460278	0.106793	-4.30999	1.63265e-05	0.000173375
MSYG_1725	354.198	-0.300229	0.11095	-2.70598	0.00681022	0.0280528
MSYG_1726	364.691	0.0635033	0.0910014	0.697828	0.485285	0.672112
MSYG_1727	164.611	-0.128824	0.202872	-0.635002	0.525427	0.706578
MSYG_1728	334.172	0.123495	0.12674	0.974401	0.329858	0.529006
MSYG_1729	212.378	0.00119065	0.101701	0.0117073	0.990659	0.999857
MSYG_1730	456.205	0.15719	0.0872996	1.80058	0.071769	0.17779
MSYG_1731	839.358	-1.14313	0.25965	-4.40259	1.06967e-05	0.000119052
MSYG_1732	673.616	0.519122	0.147208	3.52645	0.000421164	0.00275812
MSYG_1733	662.04	-1.00485	0.223069	-4.50464	6.64845e-06	7.99541e-05
MSYG_1734	55.3373	-0.59679	0.264746	-2.2542	0.0241837	0.0770086
MSYG_1735	526.675	0.1987	0.12943	1.5352	0.124735	0.267593
MSYG_1736	180.506	0.197607	0.152064	1.2995	0.193773	0.367599
MSYG_1737	434.914	0.0758544	0.0720231	1.0532	0.292252	0.487261
MSYG_1738	805.059	0.170812	0.102954	1.65912	0.0970924	0.223116
MSYG_1739	407.269	-0.211681	0.111349	-1.90105	0.0572952	0.149368
MSYG_1740	598.367	-0.516262	0.158955	-3.24786	0.00116278	0.00654153
MSYG_1741	339.011	-0.546805	0.146487	-3.73277	0.000189382	0.00140745
MSYG_1742	454.617	-0.677424	0.175872	-3.85181	0.000117248	0.000943464
MSYG_1743	772.089	-0.501256	0.21264	-2.3573	0.0184084	0.0616275
MSYG_1744	154.118	-0.0923997	0.119632	-0.772364	0.439899	0.628815
MSYG_1745	1979.79	-0.148634	0.144288	-1.03012	0.302952	0.500595
MSYG_1746	982.816	-0.406619	0.200388	-2.02915	0.0424426	0.119459
MSYG_1747	2465.92	0.513502	0.171838	2.98829	0.00280545	0.0136441
MSYG_1748	181.442	-1.0794	0.179273	-6.02095	1.73395e-09	4.95566e-08
MSYG_1749	224.854	0.40766	0.0972376	4.19242	2.75998e-05	0.000277798
MSYG_1750	316.096	-0.029384	0.0886521	-0.331453	0.740303	0.85294
MSYG_1751	507.313	-0.111105	0.0998176	-1.11308	0.265674	0.457276
MSYG_1752	363.14	0.286045	0.0940438	3.04161	0.00235316	0.0117405
MSYG_1753	618.758	0.151357	0.0802299	1.88654	0.0592218	0.153183
MSYG_1754	305.09	0.1265	0.0964718	1.31126	0.189769	0.362921
MSYG_1755	788.248	0.333795	0.0786431	4.24442	2.19157e-05	0.000225896
MSYG_1756	494.803	0.500202	0.135785	3.68377	0.000229812	0.00165222
MSYG_1757	171.192	0.10333	0.20875	0.494993	0.620605	0.776175
MSYG_1758	285.168	-0.185866	0.201757	-0.921235	0.356928	0.554252
MSYG_1759	142.193	0.281215	0.25855	1.08766	0.276744	0.469826
MSYG_1760	377.304	-0.13839	0.215718	-0.641531	0.521178	0.703514
MSYG_1761	278.939	0.0717632	0.185698	0.386451	0.699163	0.828121
MSYG_1762	79.7199	0.0358886	0.177832	0.201812	0.840064	0.916253
MSYG_1763	957.102	-0.0419795	0.126693	-0.331348	0.740381	0.85294
MSYG_1764	711.065	0.540746	0.109733	4.92782	8.31512e-07	1.29191e-05
MSYG_1765	206.62	1.27676	0.214702	5.94664	2.73703e-09	7.36769e-08
MSYG_1766	16.539	-4.31549	0.812781	-5.30953	1.09907e-07	2.15623e-06
MSYG_1767	1291.9	0.189719	0.103248	1.8375	0.0661361	0.166834
MSYG_1768	1028.39	0.239426	0.0657837	3.6396	0.000273067	0.00191561
MSYG_1769	87.7308	0.418445	0.210908	1.98402	0.0472542	0.12923
MSYG_1770	286.353	-0.141249	0.0908556	-1.55465	0.120029	0.260297
MSYG_1771	170.581	-0.0795006	0.145656	-0.54581	0.585196	0.751931
MSYG_1772	144.061	-0.14463	0.135276	-1.06915	0.285002	0.479143
MSYG_1773	516.544	0.0599242	0.0732459	0.818124	0.413286	0.605735
MSYG_1774	46.2602	1.13485	0.266901	4.25197	2.11901e-05	0.000219978
MSYG_1775	437.084	-0.118583	0.150454	-0.788172	0.430596	0.620691
MSYG_1776	206.211	0.252735	0.102036	2.47692	0.013252	0.0474898
MSYG_1777	171.515	0.285751	0.133711	2.13708	0.0325918	0.0975437
MSYG_1778	1800.21	-0.0884119	0.114716	-0.7707	0.440885	0.629735
MSYG_1779	371.257	-0.452969	0.17475	-2.59211	0.00953905	0.0368971
MSYG_1780	361.992	-0.59486	0.161274	-3.68851	0.000225568	0.00163184
MSYG_1781	261.351	0.239935	0.107086	2.24058	0.0250534	0.0789634
MSYG_1782	226.938	-0.00299674	0.0953331	-0.0314344	0.974923	0.989492
MSYG_1783	97.0901	-0.106645	0.167966	-0.634921	0.52548	0.706578
MSYG_1784	168.865	0.35181	0.115652	3.04197	0.00235038	0.0117392
MSYG_1785	708.609	0.192974	0.0781169	2.47032	0.0134992	0.0480778
MSYG_1786	2436.54	0.160401	0.0790847	2.02822	0.0425381	0.119654
MSYG_1787	571.966	0.133606	0.0696636	1.91787	0.0551277	0.145024
MSYG_1788	1205.72	0.0618125	0.106804	0.57875	0.562758	0.735206
MSYG_1789	466.362	0.0499085	0.141204	0.353449	0.723752	0.844925
MSYG_1790	274.127	-0.175628	0.164992	-1.06446	0.287119	0.481423
MSYG_1791	179.498	0.0911981	0.197292	0.462248	0.643903	0.791838
MSYG_1792	154.364	1.25545	0.218415	5.74798	9.03152e-09	2.18931e-07
MSYG_1793	219.01	-0.902198	0.220013	-4.10066	4.1198e-05	0.000388486
MSYG_1794	146.637	2.68772	0.3446	7.79953	6.21371e-15	4.56658e-13
MSYG_1795	796.595	-0.0635409	0.110067	-0.577294	0.563741	0.735867
MSYG_1796	1080.01	0.00925033	0.101392	0.0912329	0.927308	0.963159
MSYG_1797	512.197	0.378999	0.078552	4.82482	1.4013e-06	2.03371e-05
MSYG_1798	553.662	1.8077	0.229506	7.87649	3.36708e-15	2.59827e-13
MSYG_1799	62.3114	-0.292788	0.217505	-1.34612	0.178264	0.347642
MSYG_1800	611.472	-0.0837785	0.0765985	-1.09374	0.274071	0.46704
MSYG_1801	191.537	-0.0514461	0.175173	-0.293687	0.768997	0.870622
MSYG_1802	582.037	0.629396	0.0921473	6.83032	8.47229e-12	3.7718e-10
MSYG_1803	567.457	-0.0567331	0.142699	-0.397573	0.690945	0.824079
MSYG_1804	365.388	-0.0413543	0.131333	-0.314881	0.752852	0.860308
MSYG_1805	528.739	0.441493	0.108885	4.05466	5.02069e-05	0.0004558
MSYG_1806	408.328	0.820224	0.156218	5.25052	1.51667e-07	2.88978e-06
MSYG_1807	183.337	0.562059	0.217277	2.58683	0.0096864	0.0374045
MSYG_1808	404.147	0.394455	0.144194	2.73559	0.00622678	0.026296
MSYG_1809	564.464	0.320823	0.186083	1.72408	0.0846933	0.201609
MSYG_1810	1577.83	0.205771	0.0939692	2.18977	0.0285411	0.0878042
MSYG_1811	82.7684	-0.260741	0.228997	-1.13862	0.254862	0.443576
MSYG_1812	176.778	-0.412462	0.204634	-2.01561	0.0438409	0.122575
MSYG_1813	105.151	-0.144913	0.190871	-0.759219	0.447721	0.637831
MSYG_1814	100.104	-0.0463161	0.156701	-0.29557	0.767559	0.869537
MSYG_1815	32.2667	-0.571599	0.241613	-2.36576	0.0179931	0.0604556
MSYG_1816	729.421	0.0409208	0.0761587	0.53731	0.591053	0.755421
MSYG_1817	1226.08	0.499569	0.111712	4.47195	7.75109e-06	9.01698e-05
MSYG_1818	440.629	0.182541	0.110671	1.6494	0.0990655	0.225725
MSYG_1819	193.888	0.232775	0.129623	1.79578	0.0725288	0.179002
MSYG_1820	267.547	0.0259291	0.0955952	0.271239	0.786207	0.88189
MSYG_1821	195.135	0.647697	0.165656	3.9099	9.23362e-05	0.000767534
MSYG_1822	236.195	0.39013	0.143865	2.71177	0.00669246	0.0276612
MSYG_1823	1550.75	0.295831	0.0596498	4.95946	7.06878e-07	1.10944e-05
MSYG_1824	283.598	1.59048	0.164148	9.68931	3.34781e-22	7.38113e-20
MSYG_1825	156.231	-0.392434	0.151377	-2.59244	0.00952987	0.0368924
MSYG_1826	7.62975	-0.197964	0.921016	-0.214942	0.829813	0.910246
MSYG_1827	108.264	-0.269967	0.187489	-1.4399	0.149895	0.307566
MSYG_1828	135.554	-0.605368	0.164323	-3.68401	0.000229591	0.00165222
MSYG_1829	305.946	-0.200399	0.186079	-1.07696	0.281499	0.474978
MSYG_1830	388.976	-0.20898	0.138465	-1.50927	0.131231	0.278502
MSYG_1831	292.256	0.0427916	0.137893	0.310325	0.756313	0.862465
MSYG_1832	43.3743	-0.790675	0.278611	-2.83791	0.00454095	0.0200808
MSYG_1833	395.641	-0.301714	0.132085	-2.28425	0.0223569	0.072091
MSYG_1834	151.968	0.15872	0.130767	1.21376	0.22484	0.406175
MSYG_1835	823.251	-0.144698	0.129628	-1.11626	0.264312	0.455438
MSYG_1836	793.622	-0.0333725	0.0772272	-0.432134	0.665644	0.807342
MSYG_1837	498.8	-0.395078	0.111705	-3.5368	0.000405012	0.00267928
MSYG_1838	217.394	-0.0323109	0.104323	-0.309719	0.756775	0.862596
MSYG_1839	661.814	-0.102332	0.105477	-0.970184	0.331955	0.530348
MSYG_1840	401.184	0.119269	0.226323	0.526986	0.598203	0.760582
MSYG_1841	187.847	0.276071	0.174532	1.58178	0.113701	0.250564
MSYG_1842	231.293	0.128177	0.177976	0.720193	0.471406	0.660597
MSYG_1843	604.254	-0.0400429	0.092695	-0.431986	0.665752	0.807342
MSYG_1844	255.232	-0.175162	0.133741	-1.30971	0.190293	0.363323
MSYG_1845	504.026	0.201228	0.1166	1.72579	0.0843847	0.201081
MSYG_1846	1198.46	-0.888384	0.115746	-7.67529	1.6504e-14	1.12373e-12
MSYG_1847	224.799	-0.369266	0.174599	-2.11494	0.0344354	0.101358
MSYG_1848	470.206	0.147348	0.222398	0.66254	0.507625	0.691266
MSYG_1849	129.025	0.228857	0.206457	1.1085	0.267647	0.460157
MSYG_1850	410.873	-0.300801	0.238095	-1.26336	0.206459	0.384052
MSYG_1851	384.635	0.429122	0.206961	2.07345	0.0381306	0.110065
MSYG_1852	1133.56	0.30059	0.0692167	4.34274	1.40713e-05	0.000151866
MSYG_1853	202.09	0.330536	0.13791	2.39676	0.0165408	0.0565613
MSYG_1854	175.004	-0.22009	0.152594	-1.44232	0.149211	0.306907
MSYG_1855	255.774	0.206841	0.147279	1.40442	0.160193	0.32126
MSYG_1856	74.6844	-0.218458	0.208518	-1.04767	0.294791	0.490612
MSYG_1857	203.374	-0.0141369	0.143819	-0.0982969	0.921697	0.959471
MSYG_1858	112.565	-0.0379216	0.142389	-0.266323	0.78999	0.883705
MSYG_1859	79.2627	-0.183373	0.150921	-1.21502	0.224357	0.405612
MSYG_1860	1422.32	0.115368	0.129142	0.893338	0.371676	0.566547
MSYG_1861	157.867	0.476316	0.137863	3.455	0.000550292	0.00346175
MSYG_1862	379.188	0.102315	0.126622	0.808035	0.41907	0.610924
MSYG_1863	464.268	0.0925123	0.0770532	1.20063	0.229895	0.413568
MSYG_1864	276.483	-0.50321	0.158778	-3.16928	0.0015282	0.00824656
MSYG_1865	205.926	-0.0424708	0.121536	-0.34945	0.726751	0.84608
MSYG_1866	99.9611	0.318341	0.164246	1.9382	0.0525991	0.140204
MSYG_1867	778.365	-0.105314	0.196037	-0.537212	0.591121	0.755421
MSYG_1868	1354.6	-0.088415	0.0612998	-1.44234	0.149207	0.306907
MSYG_1869	316.644	0.0269646	0.10211	0.264073	0.791723	0.884789
MSYG_1870	615.238	0.912096	0.136956	6.65976	2.74281e-11	1.10428e-09
MSYG_1871	571.189	-0.277099	0.0879334	-3.15124	0.00162578	0.00866209
MSYG_1872	333.986	-0.469946	0.104961	-4.47732	7.55857e-06	8.87992e-05
MSYG_1873	99.2572	-0.100603	0.186182	-0.54035	0.588955	0.754737
MSYG_1874	243.139	-0.157409	0.103418	-1.52207	0.127993	0.272964
MSYG_1875	833.354	-0.034437	0.0981288	-0.350937	0.725636	0.845726
MSYG_1876	776.553	0.577323	0.156801	3.6819	0.000231506	0.00166182
MSYG_1877	872.626	0.3559	0.0685429	5.19237	2.07639e-07	3.75535e-06
MSYG_1878	494.71	0.208174	0.0991593	2.09939	0.0357829	0.104655
MSYG_1879	114.98	0.266858	0.189419	1.40883	0.158887	0.319707
MSYG_1880	154.091	-0.0448084	0.152805	-0.293238	0.76934	0.870622
MSYG_1881	491.21	-0.427714	0.137153	-3.11852	0.00181764	0.00947713
MSYG_1882	0.352194	-1.80258	4.72291	-0.381667	0.702709	0.830153
MSYG_1883	245.223	-0.123165	0.0939904	-1.3104	0.190061	0.363028
MSYG_1884	53.0563	-0.114614	0.19552	-0.586201	0.55774	0.730919
MSYG_1885	185.31	0.312924	0.107858	2.90125	0.00371677	0.017089
MSYG_1886	345.262	-0.454279	0.0926614	-4.90257	9.45914e-07	1.44065e-05
MSYG_1887	237.005	-0.157996	0.228643	-0.691016	0.489555	0.67618
MSYG_1888	711.223	-0.185661	0.113494	-1.63586	0.101868	0.230181
MSYG_1889	296.169	-0.0482661	0.122889	-0.392762	0.694495	0.825125
MSYG_1890	414.464	0.0449332	0.105387	0.426362	0.669844	0.809105
MSYG_1891	72.2927	-0.631208	0.269998	-2.33783	0.0193962	0.064422
MSYG_1892	285.068	-0.171137	0.243326	-0.703323	0.481854	0.669162
MSYG_1893	641.935	-0.18037	0.180364	-1.00003	0.317296	0.516918
MSYG_1894	136.907	0.263206	0.127151	2.07002	0.0384501	0.110712
MSYG_1895	109.574	0.0166183	0.177464	0.0936428	0.925393	0.962222
MSYG_1896	178.279	0.381691	0.223096	1.71089	0.0871021	0.205757
MSYG_1897	318.757	0.242426	0.142494	1.70131	0.0888857	0.209116
MSYG_1898	836.272	0.324044	0.0920279	3.52115	0.00042968	0.00279805
MSYG_1899	312.769	-0.147688	0.256053	-0.576787	0.564083	0.736106
MSYG_1900	989.091	0.277779	0.0758652	3.66148	0.000250758	0.00178343
MSYG_1901	1002.86	-0.595936	0.102902	-5.79129	6.98466e-09	1.72016e-07
MSYG_1902	762.428	-0.698313	0.093557	-7.46403	8.39156e-14	5.04584e-12
MSYG_1903	321.101	0.22554	0.213491	1.05644	0.290767	0.48522
MSYG_1904	153.109	-1.13941	0.139985	-8.13948	3.96967e-16	3.91055e-14
MSYG_1905	89.3958	-1.98437	0.237121	-8.36863	5.8293e-17	6.42611e-15
MSYG_1906	1370.28	0.00133625	0.100828	0.0132527	0.989426	0.998919
MSYG_1907	302.092	-0.265101	0.203619	-1.30194	0.192936	0.367156
MSYG_1908	214.562	0.217905	0.149122	1.46126	0.143944	0.298594
MSYG_1909	629.829	0.190931	0.0951179	2.00731	0.0447162	0.124122
MSYG_1910	223.791	-0.200727	0.238526	-0.84153	0.400051	0.593856
MSYG_1911	199.125	0.152926	0.174016	0.878805	0.379507	0.574222
MSYG_1912	245.49	0.108724	0.124431	0.873771	0.382243	0.577716
MSYG_1913	288.742	-0.0798475	0.11179	-0.714266	0.475063	0.663712
MSYG_1914	167.467	-0.0203566	0.112094	-0.181603	0.855894	0.922867
MSYG_1915	522.307	0.0595385	0.0964804	0.617104	0.537166	0.715874
MSYG_1916	156.667	0.683907	0.144559	4.731	2.23418e-06	3.06952e-05
MSYG_1917	122.558	-0.221533	0.146832	-1.50875	0.131362	0.278502
MSYG_1918	277.7	0.275806	0.118099	2.33538	0.0195238	0.0647531
MSYG_1919	2048.89	-0.0366135	0.0721659	-0.507352	0.611908	0.768829
MSYG_1920	524.746	-0.216452	0.166729	-1.29823	0.194208	0.367764
MSYG_1921	149.395	-0.172511	0.127139	-1.35687	0.174823	0.343125
MSYG_1922	158.388	-1.25255	0.266243	-4.70452	2.54464e-06	3.45504e-05
MSYG_1923	434.77	-0.00406384	0.0922143	-0.0440695	0.964849	0.98311
MSYG_1924	299.076	-0.287346	0.163233	-1.76034	0.0783502	0.190072
MSYG_1925	188.573	0.0978095	0.337844	0.289511	0.772191	0.872862
MSYG_1926	4556.37	0.0850717	0.152488	0.55789	0.57692	0.74738
MSYG_1927	576.465	-0.279493	0.10961	-2.54988	0.0107761	0.040663
MSYG_1928	394.715	-0.340252	0.0852694	-3.99032	6.59835e-05	0.000577511
MSYG_1929	424.448	-0.435359	0.10412	-4.18133	2.89807e-05	0.000287942
MSYG_1930	506.383	0.18478	0.139168	1.32775	0.184261	0.355766
MSYG_1931	738.727	-0.181582	0.111381	-1.63028	0.103043	0.231822
MSYG_1932	125.642	0.0304832	0.153219	0.198953	0.8423	0.916964
MSYG_1933	632.457	0.263969	0.0914995	2.88493	0.00391506	0.0178413
MSYG_1934	501.571	0.0436244	0.076973	0.566749	0.570884	0.742262
MSYG_1935	349.269	-0.038155	0.186943	-0.2041	0.838276	0.915165
MSYG_1936	299.13	-0.103051	0.0982834	-1.0485	0.294406	0.490148
MSYG_1937	167.435	-0.298472	0.193924	-1.53912	0.123776	0.265931
MSYG_1938	332.842	-0.181735	0.156475	-1.16143	0.245467	0.431314
MSYG_1939	188.755	-0.0349948	0.111472	-0.313934	0.753571	0.860728
MSYG_1940	108.225	-0.0896591	0.175073	-0.512124	0.608564	0.767126
MSYG_1941	222.906	0.0336481	0.16911	0.198971	0.842285	0.916964
MSYG_1942	605.648	0.130355	0.106618	1.22264	0.221467	0.402746
MSYG_1943	159.089	0.500431	0.145094	3.44901	0.000562637	0.00352504
MSYG_1944	560.022	-0.0649402	0.0763317	-0.850764	0.394901	0.589233
MSYG_1945	376.531	0.231794	0.0779022	2.97545	0.00292559	0.0141099
MSYG_1946	149.917	0.0987038	0.192524	0.512684	0.608173	0.767065
MSYG_1947	472.952	-0.197707	0.091586	-2.1587	0.0308736	0.093489
MSYG_1948	591.06	-0.321582	0.119295	-2.69569	0.00702431	0.0287048
MSYG_1949	375.438	0.0771204	0.0853862	0.903196	0.366422	0.562184
MSYG_1950	828.818	0.111283	0.122811	0.906134	0.364865	0.561398
MSYG_1951	1001.45	0.111949	0.0726934	1.54001	0.123557	0.265585
MSYG_1952	247.797	0.422177	0.126655	3.33328	0.000858283	0.00503656
MSYG_1953	148.556	-0.549682	0.259783	-2.11593	0.0343507	0.101173
MSYG_1954	119.062	-0.100042	0.160937	-0.621619	0.534192	0.713685
MSYG_1955	378.578	-0.230861	0.137862	-1.67458	0.0940171	0.217977
MSYG_1956	242.377	-0.230936	0.204317	-1.13028	0.258357	0.448012
MSYG_1957	113.813	-0.276681	0.312514	-0.88534	0.375973	0.571114
MSYG_1958	437.666	0.0185883	0.14257	0.13038	0.896266	0.945911
MSYG_1959	530.896	0.265069	0.126877	2.08918	0.0366918	0.106644
MSYG_1960	244.084	0.20344	0.175128	1.16167	0.24537	0.431307
MSYG_1961	3116.81	-0.0464106	0.116675	-0.397776	0.690795	0.824079
MSYG_1962	789.14	-0.315394	0.0818875	-3.85155	0.000117373	0.000943464
MSYG_1963	500.071	0.053003	0.131299	0.403681	0.686448	0.820406
MSYG_1964	207.809	0.262549	0.119408	2.19876	0.0278951	0.0861029
MSYG_1965	99.3021	-0.0683107	0.196335	-0.347929	0.727893	0.84677
MSYG_1966	235.236	-0.244189	0.101664	-2.40194	0.0163086	0.0559324
MSYG_1967	399.673	-0.269193	0.0823539	-3.26873	0.0010803	0.00613718
MSYG_1968	378.492	-0.393773	0.0870289	-4.52462	6.05034e-06	7.37186e-05
MSYG_1969	212.151	-0.115175	0.238097	-0.483732	0.628576	0.781291
MSYG_1970	750.675	-0.0723872	0.064247	-1.1267	0.259868	0.450127
MSYG_1971	765.356	0.0189837	0.0686382	0.276577	0.782105	0.879133
MSYG_1972	649.935	0.214718	0.0847062	2.53485	0.0112495	0.0420719
MSYG_1973	428.388	0.00155927	0.0833574	0.0187058	0.985076	0.996265
MSYG_1974	951.502	0.153486	0.0810988	1.89258	0.058414	0.151771
MSYG_1975	535.03	0.0641348	0.0734883	0.872721	0.382815	0.577716
MSYG_1976	1076.13	0.356995	0.0911215	3.91779	8.93657e-05	0.000749571
MSYG_1977	88.8831	-0.0996366	0.253652	-0.392809	0.694461	0.825125
MSYG_1978	189.826	0.304107	0.257611	1.18049	0.237806	0.421855
MSYG_1979	317.012	0.397365	0.132417	3.00087	0.0026921	0.0131899
MSYG_1980	106.075	0.105422	0.173004	0.609365	0.542282	0.71941
MSYG_1981	250.429	0.469095	0.161153	2.91087	0.00360428	0.0167045
MSYG_1982	383.697	0.252295	0.11706	2.15526	0.0311412	0.0941761
MSYG_1983	213.151	0.343271	0.108844	3.15379	0.00161164	0.00862646
MSYG_1984	321.015	0.817937	0.107104	7.63688	2.22547e-14	1.47199e-12
MSYG_1985	146.315	0.268175	0.151927	1.76515	0.0775381	0.188556
MSYG_1986	180.915	0.210132	0.152217	1.38047	0.167441	0.332727
MSYG_1987	756.084	0.276625	0.116686	2.37068	0.0177554	0.0598152
MSYG_1988	284.326	-0.809469	0.179961	-4.49803	6.85867e-06	8.19982e-05
MSYG_1989	417.926	-0.340962	0.156963	-2.17225	0.0298368	0.0910641
MSYG_1990	291.207	0.0463923	0.106538	0.435455	0.663233	0.806378
MSYG_1991	275.839	0.170754	0.0978101	1.74577	0.0808515	0.194363
MSYG_1992	405.666	-0.409453	0.150418	-2.72211	0.00648671	0.0270875
MSYG_1993	780.668	0.226184	0.0862455	2.62256	0.0087271	0.0341271
MSYG_1994	536.947	-0.215959	0.105809	-2.04102	0.0412484	0.116944
MSYG_1995	109.102	0.774021	0.15787	4.90289	9.4435e-07	1.44065e-05
MSYG_1996	909.002	-0.273605	0.143119	-1.91173	0.0559105	0.1465
MSYG_1997	345.148	-0.415551	0.14294	-2.90717	0.00364718	0.0168228
MSYG_1998	278.189	0.104631	0.181236	0.577321	0.563723	0.735867
MSYG_1999	157.704	-0.0372424	0.115255	-0.323131	0.746596	0.857327
MSYG_2000	539.894	-0.0166814	0.0708048	-0.235596	0.813746	0.901727
[truncated: 2,632 more rows]

## Sheet: Table S8 pH7.5rim101 downreg
Transcripts with statistically signficant reduced expression in rim101 strain at pH7.5
Prioritized genes with significantly decreased expression in the rim101∆ mutant strain compared to the WT strain in the presence of alkaline pH (pH 7.5). Genes have a log2 fold change < -1 and an adjusted p-value < 0.05. Genes are sorted by increasing log2 fold change and increasing adjusted p-value. Gene names and predicted protein functions were taken from FungiDB (2022).
Gene ID	Gene name	Predicted protein function	Log2 fold change	Adjusted p-value
MSYG_3336	RIM101	Cys2His2 zinc-finger transcriptional repressor	-5.02586	1.07426e-166
MSYG_1766		Gluconokinase	-4.31549	2.15623e-06
MSYG_1125		Ammonium transporter	-2.97791	3.3165e-44
MSYG_3978		non-coding RNA	-2.8492	2.64416e-08
MSYG_2414		unspecified product	-2.82617	0.00114072
MSYG_1634		Cation ATPase N domain-containing protein	-2.53163	1.62667e-73
MSYG_3545		unspecified product	-2.25198	2.90089e-13
MSYG_1383		TIMELESS domain-containing protein	-2.18748	4.0132e-14
MSYG_4107		unspecified product	-2.02391	1.84849e-22
MSYG_1905		unspecified product	-1.98437	6.42611e-15
MSYG_0224		non-coding RNA	-1.9249	0.00144922
MSYG_1020		MRC1 domain-containing protein	-1.82677	9.05657e-12
MSYG_1484		GMC OxRdtase N domain-containing protein	-1.79499	2.88315e-21
MSYG_3575		unspecified product	-1.76905	4.13827e-05
MSYG_4232	PHO11	Acid phosphatase	-1.76055	1.10954e-13
MSYG_2035	PSF3	DNA replication complex GINS protein	-1.74509	5.84303e-09
MSYG_3456	MCD1	Essential alpha-kleisin subunit of the cohesin complex	-1.7419	1.41683e-13
MSYG_3584	PSF1	Subunit of the GINS complex	-1.71704	0.0123359
MSYG_0034		unspecified product	-1.69061	3.20831e-17
MSYG_1185		unspecified product	-1.64407	2.87219e-15
MSYG_3178		DNA polymerase	-1.63332	6.35512e-15
MSYG_4170		PHD-type domain-containing protein	-1.58854	1.54873e-07
MSYG_3953		FHA domain-containing protein	-1.57554	2.2945e-16
MSYG_1705		unspecified product	-1.53097	6.94204e-10
MSYG_2006	ASE1	Mitotic spindle midzone-localized microtubule bundling protein	-1.49397	1.10808e-08
MSYG_2190		unspecified product	-1.48481	2.88315e-21
MSYG_0610		JmjC domain-containing protein	-1.48281	3.61636e-07
MSYG_3059	MUP1	High affinity methionine permease	-1.46254	5.84136e-05
MSYG_2183	CDC31	Calcium-binding component of the spindle pole body	-1.4558	3.71207e-09
MSYG_3066		unspecified product	-1.39765	4.94817e-06
MSYG_4247		unspecified product	-1.38099	9.78728e-07
MSYG_1019		unspecified product	-1.35052	3.58714e-06
MSYG_2273		Exonuclease 1	-1.3496	4.0132e-14
MSYG_4503		Hypothetical phospholipase C	-1.34738	2.40835e-10
MSYG_3110		unspecified product	-1.31703	1.40454e-07
MSYG_1385		Mis18 domain-containing protein	-1.31638	2.23163e-11
MSYG_3009		Na H Exchanger domain-containing protein	-1.30653	1.77859e-05
MSYG_0301		unspecified product	-1.30061	1.79977e-07
MSYG_4439		unspecified product	-1.29636	3.43519e-06
MSYG_3517		MFS domain-containing protein	-1.28714	4.87974e-07
MSYG_0270		Spc7 domain-containing protein	-1.25563	5.40219e-09
MSYG_1922	IRC5	Putative ATPase	-1.25255	3.45504e-05
MSYG_2869		MFS domain-containing protein	-1.23962	0.00116332
MSYG_1703		unspecified product	-1.23392	8.17495e-17
MSYG_0314		Peptidase S53 domain-containing protein	-1.23263	3.08717e-07
MSYG_0076	CDC45	DNA replication initiation factor	-1.2299	4.2988e-05
MSYG_3614		non-coding RNA	-1.2146	1.62412e-05
MSYG_4301		Shugoshin C domain-containing protein	-1.21442	3.53158e-06
MSYG_2789		unspecified product	-1.20635	2.32604e-17
MSYG_0127		Tr-type G domain-containing protein	-1.20383	3.5445e-07
MSYG_3451		ATP-dependent DNA helicase	-1.20091	2.22648e-14
MSYG_1459		Fork-head domain-containing protein	-1.19033	6.12726e-08
MSYG_1290	ULS1	Swi2/Snf2-related translocase	-1.17784	0.00023253
MSYG_4042	PIF1	ATP-dependent DNA helicase	-1.1777	2.47703e-11
MSYG_0269		tRNA-dihydrouridine synthase	-1.17561	2.92046e-09
MSYG_3660	IQG1	Essential protein required for determination of budding pattern	-1.14388	2.92213e-09
MSYG_1731	BPH1	Protein homologous to Chediak-Higashi syndrome and Beige proteins	-1.14313	0.000119052
MSYG_2309		DNA mismatch repair protein	-1.1415	5.29239e-12
MSYG_1709		Chitin deacetylase	-1.14072	3.00537e-09
MSYG_1904	ROT1	Protein chaperone	-1.13941	3.91055e-14
MSYG_2712		Cyclin N-terminal domain-containing protein	-1.13723	3.07545e-12
MSYG_3824		Drf GBD domain-containing protein	-1.13586	1.14737e-10
MSYG_2878		Homeobox domain-containing protein	-1.12471	1.45664e-07
MSYG_2112		unspecified product	-1.12026	4.47306e-06
MSYG_4120	CMD1	Calmodulin	-1.1156	5.33553e-05
MSYG_0167		Kinesin-like protein	-1.11343	5.15514e-07
MSYG_0619		Cep57 MT bd domain-containing protein	-1.11332	1.02556e-08
MSYG_4099		unspecified product	-1.11027	8.00609e-09
MSYG_3823		Kinesin motor domain-containing protein	-1.10102	1.61326e-05
MSYG_3831	PDS5	Cohesion maintenance factor	-1.08551	6.18206e-07
MSYG_3246		DHR10 domain-containing protein	-1.08144	5.45689e-05
MSYG_1748		Csm1 domain-containing protein	-1.0794	4.95566e-08
MSYG_0927	FUN30	Snf2p family member with ATP-dependent chromatin remodeling activity	-1.06578	2.63743e-06
MSYG_2084		Fatty acid hydroxylase domain-containing protein	-1.05992	2.31639e-12
MSYG_1225		PKS ER domain-containing protein	-1.05	5.93111e-06
MSYG_2140	RTA1	Protein involved in 7-aminocholesterol resistance	-1.04064	5.0098e-07
MSYG_2098		SHNi-TPR domain-containing protein	-1.03254	1.56453e-17
MSYG_1658		Tubulin gamma chain	-1.02282	1.34068e-05
MSYG_0482		p-aminobenzoic acid synthase	-1.02176	1.82063e-06
MSYG_1071		Mediator complex subunit 12	-1.02081	0.0054217
MSYG_2484		COesterase domain-containing protein	-1.01877	8.0074e-10
MSYG_3773		unspecified product	-1.00938	3.02222e-08
MSYG_1733		DNA polymerase epsilon catalytic subunit	-1.00485	7.99541e-05
MSYG_3743	CTF4	Chromatin-associated protein	-1.00022	4.38891e-05

## Sheet: Table S9 pH7.5rra1 v ph7.5WT
Comparison of transcript levels for rra1/WT strains at pH7.5
Gene ID	baseMean	log2FoldChange	lfcSE	stat	pvalue	padj
MSYG_0001	1061.19	0.408413	1.18768	0.343876	0.73094	0.855041
MSYG_0002	106.623	0.954185	1.07325	0.889063	0.373969	0.578123
MSYG_0003	178.166	0.561676	0.136704	4.1087	3.97893e-05	0.000495227
MSYG_0004	456.629	0.505963	0.122887	4.11731	3.83314e-05	0.00047954
MSYG_0005	83.8416	0.421464	0.193214	2.18133	0.0291589	0.0980376
MSYG_0006	314.485	-0.0562409	0.10308	-0.545606	0.585336	0.759559
MSYG_0007	202.238	-0.215583	0.106098	-2.03192	0.0421613	0.128004
MSYG_0008	130.053	-0.131721	0.176871	-0.744728	0.456436	0.654272
MSYG_0009	375.47	-0.104754	0.1051	-0.996702	0.318909	0.522857
MSYG_0010	90.3427	-0.0338492	0.153734	-0.220181	0.825731	0.913314
MSYG_0011	348.888	-0.203327	0.0948743	-2.14312	0.0321032	0.104896
MSYG_0012	112.063	0.257964	0.161458	1.59771	0.110107	0.257863
MSYG_0013	125.47	0.350508	0.150107	2.33506	0.0195402	0.0725055
MSYG_0014	65.9175	0.149693	0.195201	0.766866	0.443161	0.643613
MSYG_0015	478.067	-0.213344	0.0976445	-2.18491	0.0288958	0.0973001
MSYG_0016	224.252	0.0892891	0.101175	0.882522	0.377495	0.582989
MSYG_0017	356.721	-0.21781	0.100095	-2.17604	0.0295526	0.098936
MSYG_0018	75.1525	-0.0381	0.187758	-0.202921	0.839197	0.921385
MSYG_0019	433.832	-0.616757	0.10165	-6.06746	1.29947e-09	5.32438e-08
MSYG_0020	306.32	-0.158621	0.098491	-1.61051	0.107287	0.252664
MSYG_0021	384.136	0.122662	0.120167	1.02076	0.307367	0.510075
MSYG_0022	867.194	0.075362	0.068692	1.0971	0.272598	0.473949
MSYG_0023	85.7531	0.152374	0.177107	0.860349	0.389597	0.595324
MSYG_0024	571.002	-0.0842406	0.0999053	-0.843204	0.399114	0.604679
MSYG_0025	140.549	0.127547	0.168693	0.756089	0.449596	0.648483
MSYG_0026	269.211	0.0175738	0.0890193	0.197416	0.843502	0.923266
MSYG_0027	87.7013	-0.275982	0.152335	-1.81168	0.0700353	0.186358
MSYG_0028	506.272	0.185744	0.124486	1.49208	0.135678	0.297578
MSYG_0029	410.467	1.10976	0.23231	4.77704	1.77892e-06	3.28143e-05
MSYG_0030	300.535	0.0426879	0.176242	0.242212	0.808616	0.902795
MSYG_0031	541.749	-0.0714852	0.101233	-0.706147	0.480097	0.672775
MSYG_0032	132.775	-0.20773	0.124762	-1.665	0.0959126	0.233233
MSYG_0033	934.134	0.110938	0.0903817	1.22744	0.219658	0.411709
MSYG_0034	235.346	-1.69075	0.187495	-9.01758	1.92291e-19	3.17966e-17
MSYG_0035	105.992	0.67386	0.226012	2.98152	0.00286818	0.0166621
MSYG_0036	103.531	0.1606	0.190462	0.843208	0.399112	0.604679
MSYG_0037	221.99	0.219128	0.199658	1.09752	0.272414	0.473949
MSYG_0038	777.428	0.873505	0.194449	4.49219	7.0493e-06	0.000112159
MSYG_0039	370.411	0.374897	0.192076	1.95181	0.0509603	0.147007
MSYG_0040	862.964	-0.283544	0.150692	-1.88162	0.059888	0.165937
MSYG_0041	576.53	-0.66438	0.154425	-4.30229	1.6904e-05	0.000236451
MSYG_0042	223.993	1.512	0.349732	4.3233	1.53714e-05	0.00021698
MSYG_0043	720.674	0.0382106	0.125564	0.304311	0.760891	0.872883
MSYG_0044	168.649	-0.0233569	0.145391	-0.160649	0.87237	0.938737
MSYG_0045	704.654	-0.318685	0.246433	-1.29319	0.195946	0.38039
MSYG_0046	232.572	0.251165	0.174559	1.43885	0.150193	0.317532
MSYG_0047	62.8974	-0.0317921	0.18819	-0.168936	0.865847	0.935559
MSYG_0048	334.641	-0.0354561	0.155931	-0.227383	0.820126	0.909723
MSYG_0049	406.411	-0.133536	0.223426	-0.597673	0.550058	0.733094
MSYG_0050	409.176	-0.00812203	0.0927941	-0.0875274	0.930252	0.966982
MSYG_0051	181.83	-0.306381	0.120679	-2.53882	0.0111228	0.0475958
MSYG_0052	300.415	-0.139191	0.115669	-1.20336	0.228837	0.422791
MSYG_0053	669.853	-0.0825547	0.191723	-0.430593	0.666764	0.816266
MSYG_0054	335.256	0.428748	0.13009	3.29579	0.000981456	0.00684358
MSYG_0055	371.17	0.446458	0.146763	3.04204	0.00234982	0.0140564
MSYG_0056	791.8	0.392499	0.10449	3.75635	0.000172409	0.00166302
MSYG_0057	531.575	0.083208	0.189077	0.440074	0.659884	0.811922
MSYG_0058	372.646	0.60843	0.129016	4.71592	2.40618e-06	4.28485e-05
MSYG_0059	612.75	-0.0525359	0.0778488	-0.674846	0.499773	0.690975
MSYG_0060	209.518	0.149744	0.113237	1.3224	0.186035	0.366604
MSYG_0061	342.127	0.561656	0.115114	4.87915	1.06545e-06	2.13552e-05
MSYG_0062	288.965	0.712125	0.162173	4.39115	1.12755e-05	0.000164686
MSYG_0063	323.893	0.489169	0.0918963	5.32306	1.02037e-07	2.63928e-06
MSYG_0064	818.684	0.0218391	0.0744043	0.293519	0.769125	0.878209
MSYG_0065	436.886	-0.107391	0.0772585	-1.39002	0.164522	0.338399
MSYG_0066	331.554	-0.106683	0.0959077	-1.11235	0.265987	0.46578
MSYG_0067	68.4087	-0.0295817	0.176367	-0.167728	0.866797	0.935772
MSYG_0068	78.7169	-0.390299	0.160987	-2.42442	0.015333	0.0607042
MSYG_0069	1.04875	-1.89482	2.75149	-0.688651	0.491043	0.683151
MSYG_0070	874.572	-0.311386	0.163521	-1.90425	0.0568776	0.159602
MSYG_0071	550.271	-0.279589	0.183348	-1.52491	0.127282	0.28497
MSYG_0072	436.918	-0.440556	0.225365	-1.95485	0.0506004	0.146151
MSYG_0073	839.804	-0.158329	0.0606965	-2.60853	0.00909325	0.0410749
MSYG_0074	495.377	0.0500487	0.0811481	0.616758	0.537394	0.724789
MSYG_0075	1252.91	-0.0469525	0.154296	-0.304302	0.760898	0.872883
MSYG_0076	119.805	-0.489334	0.257143	-1.90296	0.0570456	0.159777
MSYG_0077	244.759	-0.0426016	0.150472	-0.28312	0.777084	0.883046
MSYG_0078	84.6799	-0.253102	0.159474	-1.5871	0.112489	0.261327
MSYG_0079	429.678	-0.00480935	0.0746235	-0.0644481	0.948613	0.976235
MSYG_0080	350.465	1.17479	0.180977	6.49136	8.50636e-11	4.28092e-09
MSYG_0081	520.795	0.138037	0.143703	0.96057	0.336769	0.54159
MSYG_0082	154.879	-0.153849	0.120976	-1.27173	0.203468	0.390247
MSYG_0083	539.748	-0.251857	0.0704044	-3.57729	0.000347171	0.00293321
MSYG_0084	202.085	0.158004	0.12358	1.27855	0.201054	0.386739
MSYG_0085	986.114	0.463201	0.124321	3.72585	0.000194661	0.00182446
MSYG_0086	171.244	-0.389287	0.219865	-1.77057	0.0766315	0.198547
MSYG_0087	112.133	-0.183529	0.150386	-1.22039	0.222318	0.414886
MSYG_0088	136.917	0.208281	0.289607	0.719186	0.472026	0.666103
MSYG_0089	294.297	0.0973364	0.205663	0.47328	0.636013	0.795231
MSYG_0090	211.533	0.0125223	0.146968	0.0852042	0.932099	0.967943
MSYG_0091	369.877	0.0183703	0.117281	0.156634	0.875533	0.938737
MSYG_0092	341.96	0.120436	0.114337	1.05333	0.292188	0.496262
MSYG_0093	142.268	0.250423	0.126622	1.97771	0.047961	0.140811
MSYG_0094	98.5261	0.0996782	0.177406	0.561866	0.574207	0.75186
MSYG_0095	428.334	0.246877	0.0932475	2.64754	0.00810787	0.0377661
[truncated: 4,535 more rows]

## Sheet: Table S10 pH7.5rra1 downreg
Transcripts with statistically signficant reduced expression in rra1 strain at pH7.5
[truncated: 40 more rows]

[truncated: 10 more sheets: Table S11 pH7.5 shared genes, Table S12 pH7.5rim101 upreg, Table S13 pH7.5rra1 upreg, Table S14 DMEMrim101 v DMEM WT, Table S15 DMEMrra1 v DMEM WT, Table S16 DMEM rim101 upreg, Table S17 DMEM rim101 downreg, Table S18 DMEM rra1 upreg, Table S19 DMEM rra1 downreg, Table S20 DMEM shared genes ]
